# Supplementary material for: Comprehensive intra-host infection kinetics reveals high arbo-orthoflavivirus transmission potential by neglected vector species, Aedes scutellaris
Source: PLoS Negl Trop Dis. 2025 May 6;19(5):e0012530. doi: 10.1371/journal.pntd.0012530 (PMC12080922; doi:10.1371/journal.pntd.0012530)
Supplement: S1 Table — (CSV) [file pntd.0012530.s002.csv]

Virus	Mosquito	InfectionMethod	Day	Tissue	Number	Titer	LogTiters	Replicate
ZIKV SV0010	Scutellaris	BF	14	Carcass	1	8000	3.9	1
ZIKV SV0010	Scutellaris	BF	14	Carcass	2	3100	3.49	1
ZIKV SV0010	Scutellaris	BF	14	Carcass	3	200	2.3	1
ZIKV SV0010	Scutellaris	BF	14	Carcass	4	0	0	1
ZIKV SV0010	Scutellaris	BF	14	Carcass	5	1900	3.28	1
ZIKV SV0010	Scutellaris	BF	14	Carcass	6	4400	3.64	1
ZIKV SV0010	Scutellaris	BF	14	Carcass	7	3500	3.54	1
ZIKV SV0010	Scutellaris	BF	14	Carcass	8	210000	5.32	1
ZIKV SV0010	Scutellaris	BF	14	Carcass	9	20000	4.3	1
ZIKV SV0010	Scutellaris	BF	14	Carcass	10	19000	4.28	1
ZIKV SV0010	Scutellaris	BF	14	Carcass	11	2800	3.45	1
ZIKV SV0010	Scutellaris	BF	14	Carcass	12	1000	3	1
ZIKV SV0010	Aegypti	BF	14	Carcass	1	310000	5.49	1
ZIKV SV0010	Aegypti	BF	14	Carcass	2	640000	5.81	1
ZIKV SV0010	Aegypti	BF	14	Carcass	3	330000	5.52	1
ZIKV SV0010	Aegypti	BF	14	Carcass	4	700000	5.85	1
ZIKV SV0010	Aegypti	BF	14	Carcass	5	380000	5.58	1
ZIKV SV0010	Aegypti	BF	14	Carcass	6	400000	5.6	1
ZIKV SV0010	Aegypti	BF	14	Carcass	7	860000	5.93	1
ZIKV SV0010	Aegypti	BF	14	Carcass	8	640000	5.81	1
ZIKV SV0010	Aegypti	BF	14	Carcass	9	5000	3.7	1
ZIKV SV0010	Aegypti	BF	14	Carcass	10	120000	5.08	1
ZIKV SV0010	Aegypti	BF	14	Carcass	11	390000	5.59	1
ZIKV SV0010	Aegypti	BF	14	Carcass	12	420000	5.62	1
ZIKV SV0010	Aegypti	BF	14	Carcass	13	800000	5.9	1
ZIKV SV0010	Aegypti	BF	14	Carcass	14	70000	4.85	1
ZIKV SV0010	Aegypti	BF	14	Carcass	15	60000	4.78	1
ZIKV SV0010	Aegypti	BF	14	Carcass	16	140000	5.15	1
ZIKV SV0010	Aegypti	BF	14	Carcass	17	600000	5.78	1
ZIKV SV0010	Aegypti	BF	14	Carcass	18	120000	5.08	1
ZIKV SV0010	Albopictus	BF	14	Carcass	1	70000	4.85	1
ZIKV SV0010	Albopictus	BF	14	Carcass	2	170000	5.23	1
ZIKV SV0010	Albopictus	BF	14	Carcass	3	5000	3.7	1
ZIKV SV0010	Albopictus	BF	14	Carcass	4	6000	3.78	1
ZIKV SV0010	Albopictus	BF	14	Carcass	5	30000	4.48	1
ZIKV SV0010	Albopictus	BF	14	Carcass	6	330000	5.52	1
ZIKV SV0010	Albopictus	BF	14	Carcass	7	390000	5.59	1
ZIKV SV0010	Albopictus	BF	14	Carcass	8	90000	4.95	1
ZIKV SV0010	Albopictus	BF	14	Carcass	9	310000	5.49	1
ZIKV SV0010	Albopictus	BF	14	Carcass	10	12000	4.08	1
ZIKV SV0010	Albopictus	BF	14	Carcass	11	30000	4.48	1
ZIKV SV0010	Albopictus	BF	14	Carcass	12	580000	5.76	1
ZIKV SV0010	Albopictus	BF	14	Carcass	13	17000	4.23	1
ZIKV SV0010	Albopictus	BF	14	Carcass	14	210000	5.32	1
ZIKV SV0010	Albopictus	BF	14	Carcass	15	310000	5.49	1
ZIKV SV0010	Albopictus	BF	14	Carcass	16	90000	4.95	1
ZIKV SV0010	Albopictus	BF	14	Carcass	17	380000	5.58	1
ZIKV SV0010	Albopictus	BF	14	Carcass	18	30000	4.48	1
DENV-1	Scutellaris	BF	14	Carcass	1	0	0	1
DENV-1	Scutellaris	BF	14	Carcass	2	60000	4.78	1
DENV-1	Scutellaris	BF	14	Carcass	3	0	0	1
DENV-1	Scutellaris	BF	14	Carcass	4	0	0	1
DENV-1	Scutellaris	BF	14	Carcass	5	360000	5.56	1
DENV-1	Scutellaris	BF	14	Carcass	6	0	0	1
DENV-1	Scutellaris	BF	14	Carcass	7	0	0	1
DENV-1	Scutellaris	BF	14	Carcass	8	0	0	1
DENV-1	Scutellaris	BF	14	Carcass	9	0	0	1
DENV-1	Scutellaris	BF	14	Carcass	10	0	0	1
DENV-1	Scutellaris	BF	14	Carcass	11	0	0	1
DENV-1	Scutellaris	BF	14	Carcass	12	410000	5.61	1
DENV-1	Scutellaris	BF	14	Carcass	13	510000	5.71	1
DENV-1	Scutellaris	BF	14	Carcass	14	90000	4.95	1
DENV-1	Scutellaris	BF	14	Carcass	15	0	0	1
DENV-1	Aegypti	BF	14	Carcass	1	200000	5.3	1
DENV-1	Aegypti	BF	14	Carcass	2	21000	4.32	1
DENV-1	Aegypti	BF	14	Carcass	3	330000	5.52	1
DENV-1	Aegypti	BF	14	Carcass	4	120000	5.08	1
DENV-1	Aegypti	BF	14	Carcass	5	38000	4.58	1
DENV-1	Aegypti	BF	14	Carcass	6	130000	5.11	1
DENV-1	Aegypti	BF	14	Carcass	7	0	0	1
DENV-1	Aegypti	BF	14	Carcass	8	110000	5.04	1
DENV-1	Aegypti	BF	14	Carcass	9	290000	5.46	1
DENV-1	Aegypti	BF	14	Carcass	10	60000	4.78	1
DENV-1	Aegypti	BF	14	Carcass	11	0	0	1
DENV-1	Aegypti	BF	14	Carcass	12	6000	3.78	1
DENV-1	Aegypti	BF	14	Carcass	13	140000	5.15	1
DENV-1	Aegypti	BF	14	Carcass	14	0	0	1
DENV-1	Aegypti	BF	14	Carcass	15	0	0	1
DENV-1	Aegypti	BF	14	Carcass	16	0	0	1
DENV-1	Aegypti	BF	14	Carcass	17	15000	4.18	1
DENV-1	Aegypti	BF	14	Carcass	18	28000	4.45	1
DENV-1	Albopictus	BF	14	Carcass	1	0	0	1
DENV-1	Albopictus	BF	14	Carcass	2	0	0	1
DENV-1	Albopictus	BF	14	Carcass	3	300000	5.48	1
DENV-1	Albopictus	BF	14	Carcass	4	0	0	1
DENV-1	Albopictus	BF	14	Carcass	5	0	0	1
DENV-1	Albopictus	BF	14	Carcass	6	0	0	1
DENV-1	Albopictus	BF	14	Carcass	7	220000	5.34	1
DENV-1	Albopictus	BF	14	Carcass	8	340000	5.53	1
DENV-1	Albopictus	BF	14	Carcass	9	0	0	1
DENV-1	Albopictus	BF	14	Carcass	10	220000	5.34	1
DENV-1	Albopictus	BF	14	Carcass	11	160000	5.2	1
DENV-1	Albopictus	BF	14	Carcass	12	0	0	1
DENV-1	Albopictus	BF	14	Carcass	13	39000	4.59	1
DENV-1	Albopictus	BF	14	Carcass	14	0	0	1
DENV-1	Albopictus	BF	14	Carcass	15	0	0	1
DENV-1	Albopictus	BF	14	Carcass	16	210000	5.32	1
DENV-2	Scutellaris	BF	14	Carcass	1	150000	5.18	1
DENV-2	Scutellaris	BF	14	Carcass	2	0	0	1
DENV-2	Scutellaris	BF	14	Carcass	3	0	0	1
DENV-2	Scutellaris	BF	14	Carcass	4	0	0	1
DENV-2	Scutellaris	BF	14	Carcass	5	0	0	1
DENV-2	Scutellaris	BF	14	Carcass	6	170000	5.23	1
DENV-2	Scutellaris	BF	14	Carcass	7	0	0	1
DENV-2	Scutellaris	BF	14	Carcass	8	0	0	1
DENV-2	Aegypti	BF	14	Carcass	1	8000	3.9	1
DENV-2	Aegypti	BF	14	Carcass	2	12000	4.08	1
DENV-2	Aegypti	BF	14	Carcass	3	19000	4.28	1
DENV-2	Aegypti	BF	14	Carcass	4	0	0	1
DENV-2	Aegypti	BF	14	Carcass	5	0	0	1
DENV-2	Aegypti	BF	14	Carcass	6	8000	3.9	1
DENV-2	Aegypti	BF	14	Carcass	7	0	0	1
DENV-2	Aegypti	BF	14	Carcass	8	0	0	1
DENV-2	Aegypti	BF	14	Carcass	9	3100	3.49	1
DENV-2	Aegypti	BF	14	Carcass	10	3900	3.59	1
DENV-2	Aegypti	BF	14	Carcass	11	39000	4.59	1
DENV-2	Aegypti	BF	14	Carcass	12	15000	4.18	1
DENV-2	Aegypti	BF	14	Carcass	13	800	2.9	1
DENV-2	Aegypti	BF	14	Carcass	14	0	0	1
DENV-2	Aegypti	BF	14	Carcass	15	4600	3.66	1
DENV-2	Aegypti	BF	14	Carcass	16	0	0	1
DENV-2	Aegypti	BF	14	Carcass	17	31000	4.49	1
DENV-2	Aegypti	BF	14	Carcass	18	7000	3.85	1
DENV-2	Albopictus	BF	14	Carcass	1	600	2.78	1
DENV-2	Albopictus	BF	14	Carcass	2	0	0	1
DENV-2	Albopictus	BF	14	Carcass	3	0	0	1
DENV-2	Albopictus	BF	14	Carcass	4	150000	5.18	1
DENV-2	Albopictus	BF	14	Carcass	5	0	0	1
DENV-2	Albopictus	BF	14	Carcass	6	0	0	1
DENV-2	Albopictus	BF	14	Carcass	7	0	0	1
DENV-2	Albopictus	BF	14	Carcass	8	0	0	1
DENV-2	Albopictus	BF	14	Carcass	9	190	2.28	1
DENV-2	Albopictus	BF	14	Carcass	10	0	0	1
DENV-2	Albopictus	BF	14	Carcass	11	0	0	1
DENV-2	Albopictus	BF	14	Carcass	12	0	0	1
DENV-2	Albopictus	BF	14	Carcass	13	3600	3.56	1
DENV-2	Albopictus	BF	14	Carcass	14	0	0	1
DENV-2	Albopictus	BF	14	Carcass	15	0	0	1
DENV-2	Albopictus	BF	14	Carcass	16	160000	5.2	1
DENV-2	Albopictus	BF	14	Carcass	17	28000	4.45	1
DENV-3	Scutellaris	BF	14	Carcass	1	10000	4	1
DENV-3	Scutellaris	BF	14	Carcass	2	15000	4.18	1
DENV-3	Scutellaris	BF	14	Carcass	3	40	1.61	1
DENV-3	Scutellaris	BF	14	Carcass	4	3900	3.59	1
DENV-3	Scutellaris	BF	14	Carcass	5	0	0	1
DENV-3	Scutellaris	BF	14	Carcass	6	2300	3.36	1
DENV-3	Scutellaris	BF	14	Carcass	7	40	1.61	1
DENV-3	Scutellaris	BF	14	Carcass	8	2400	3.38	1
DENV-3	Scutellaris	BF	14	Carcass	9	80	1.91	1
DENV-3	Scutellaris	BF	14	Carcass	10	25000	4.4	1
DENV-3	Scutellaris	BF	14	Carcass	11	0	0	1
DENV-3	Scutellaris	BF	14	Carcass	12	80000	4.9	1
DENV-3	Aegypti	BF	14	Carcass	1	20000	4.3	1
DENV-3	Aegypti	BF	14	Carcass	2	8000	3.9	1
DENV-3	Aegypti	BF	14	Carcass	3	27000	4.43	1
DENV-3	Aegypti	BF	14	Carcass	4	15000	4.18	1
DENV-3	Aegypti	BF	14	Carcass	5	12000	4.08	1
DENV-3	Aegypti	BF	14	Carcass	6	10000	4	1
DENV-3	Aegypti	BF	14	Carcass	7	12000	4.08	1
DENV-3	Aegypti	BF	14	Carcass	8	6000	3.78	1
DENV-3	Aegypti	BF	14	Carcass	9	1800	3.26	1
DENV-3	Aegypti	BF	14	Carcass	10	18000	4.26	1
DENV-3	Aegypti	BF	14	Carcass	11	10000	4	1
DENV-3	Aegypti	BF	14	Carcass	12	8000	3.9	1
DENV-3	Aegypti	BF	14	Carcass	13	2900	3.46	1
DENV-3	Aegypti	BF	14	Carcass	14	9000	3.95	1
DENV-3	Aegypti	BF	14	Carcass	15	21000	4.32	1
DENV-3	Aegypti	BF	14	Carcass	16	18000	4.26	1
DENV-3	Aegypti	BF	14	Carcass	17	22000	4.34	1
DENV-3	Aegypti	BF	14	Carcass	18	16000	4.2	1
DENV-3	Albopictus	BF	14	Carcass	1	600	2.78	1
DENV-3	Albopictus	BF	14	Carcass	2	8000	3.9	1
DENV-3	Albopictus	BF	14	Carcass	3	70000	4.85	1
DENV-3	Albopictus	BF	14	Carcass	4	28000	4.45	1
DENV-3	Albopictus	BF	14	Carcass	5	15000	4.18	1
DENV-3	Albopictus	BF	14	Carcass	6	40000	4.6	1
DENV-3	Albopictus	BF	14	Carcass	7	1400	3.15	1
DENV-3	Albopictus	BF	14	Carcass	8	18000	4.26	1
DENV-3	Albopictus	BF	14	Carcass	9	28000	4.45	1
DENV-3	Albopictus	BF	14	Carcass	10	31000	4.49	1
DENV-3	Albopictus	BF	14	Carcass	11	2200	3.34	1
DENV-3	Albopictus	BF	14	Carcass	12	9000	3.95	1
DENV-3	Albopictus	BF	14	Carcass	13	25000	4.4	1
DENV-3	Albopictus	BF	14	Carcass	14	39000	4.59	1
DENV-4	Scutellaris	BF	14	Carcass	1	200	2.3	1
DENV-4	Scutellaris	BF	14	Carcass	2	170	2.23	1
DENV-4	Scutellaris	BF	14	Carcass	3	0	0	1
DENV-4	Scutellaris	BF	14	Carcass	4	0	0	1
DENV-4	Scutellaris	BF	14	Carcass	5	0	0	1
DENV-4	Scutellaris	BF	14	Carcass	6	11000	4.04	1
DENV-4	Scutellaris	BF	14	Carcass	7	0	0	1
DENV-4	Scutellaris	BF	14	Carcass	8	600	2.78	1
DENV-4	Scutellaris	BF	14	Carcass	9	180	2.26	1
DENV-4	Scutellaris	BF	14	Carcass	10	0	0	1
DENV-4	Scutellaris	BF	14	Carcass	11	0	0	1
DENV-4	Scutellaris	BF	14	Carcass	12	0	0	1
DENV-4	Scutellaris	BF	14	Carcass	13	12000	4.08	1
DENV-4	Scutellaris	BF	14	Carcass	14	0	0	1
DENV-4	Scutellaris	BF	14	Carcass	15	0	0	1
DENV-4	Scutellaris	BF	14	Carcass	16	0	0	1
DENV-4	Scutellaris	BF	14	Carcass	17	0	0	1
DENV-4	Scutellaris	BF	14	Carcass	18	0	0	1
DENV-4	Aegypti	BF	14	Carcass	1	1100	3.04	1
DENV-4	Aegypti	BF	14	Carcass	2	0	0	1
DENV-4	Aegypti	BF	14	Carcass	3	1700	3.23	1
DENV-4	Aegypti	BF	14	Carcass	4	2100	3.32	1
DENV-4	Aegypti	BF	14	Carcass	5	900	2.95	1
DENV-4	Aegypti	BF	14	Carcass	6	2100	3.32	1
DENV-4	Aegypti	BF	14	Carcass	7	0	0	1
DENV-4	Aegypti	BF	14	Carcass	8	0	0	1
DENV-4	Aegypti	BF	14	Carcass	9	330	2.52	1
DENV-4	Aegypti	BF	14	Carcass	10	3200	3.51	1
DENV-4	Aegypti	BF	14	Carcass	11	800	2.9	1
DENV-4	Aegypti	BF	14	Carcass	12	2600	3.42	1
DENV-4	Aegypti	BF	14	Carcass	13	0	0	1
DENV-4	Aegypti	BF	14	Carcass	14	1300	3.11	1
DENV-4	Aegypti	BF	14	Carcass	15	1600	3.2	1
DENV-4	Aegypti	BF	14	Carcass	16	0	0	1
DENV-4	Aegypti	BF	14	Carcass	17	2200	3.34	1
DENV-4	Aegypti	BF	14	Carcass	18	0	0	1
DENV-4	Albopictus	BF	14	Carcass	1	1600	3.2	1
DENV-4	Albopictus	BF	14	Carcass	2	3000	3.48	1
DENV-4	Albopictus	BF	14	Carcass	3	0	0	1
DENV-4	Albopictus	BF	14	Carcass	4	15000	4.18	1
DENV-4	Albopictus	BF	14	Carcass	5	17000	4.23	1
DENV-4	Albopictus	BF	14	Carcass	6	3000	3.48	1
DENV-4	Albopictus	BF	14	Carcass	7	0	0	1
DENV-4	Albopictus	BF	14	Carcass	8	0	0	1
DENV-4	Albopictus	BF	14	Carcass	9	27000	4.43	1
DENV-4	Albopictus	BF	14	Carcass	10	14000	4.15	1
DENV-4	Albopictus	BF	14	Carcass	11	9000	3.95	1
DENV-4	Albopictus	BF	14	Carcass	12	23000	4.36	1
DENV-4	Albopictus	BF	14	Carcass	13	3100	3.49	1
DENV-4	Albopictus	BF	14	Carcass	14	11000	4.04	1
DENV-4	Albopictus	BF	14	Carcass	15	2400	3.38	1
DENV-4	Albopictus	BF	14	Carcass	16	13000	4.11	1
DENV-4	Albopictus	BF	14	Carcass	17	0	0	1
DENV-4	Albopictus	BF	14	Carcass	18	0	0	1
ZIKV SV0010	Scutellaris	BF	14	Carcass	1	0	0	2
ZIKV SV0010	Scutellaris	BF	14	Carcass	2	6000	3.78	2
ZIKV SV0010	Scutellaris	BF	14	Carcass	3	28000	4.45	2
ZIKV SV0010	Scutellaris	BF	14	Carcass	4	13000	4.11	2
ZIKV SV0010	Scutellaris	BF	14	Carcass	5	22000	4.34	2
ZIKV SV0010	Scutellaris	BF	14	Carcass	6	220000	5.34	2
ZIKV SV0010	Scutellaris	BF	14	Carcass	7	710000	5.85	2
ZIKV SV0010	Scutellaris	BF	14	Carcass	8	390000	5.59	2
ZIKV SV0010	Scutellaris	BF	14	Carcass	9	1110000	6.05	2
ZIKV SV0010	Scutellaris	BF	14	Carcass	10	21000	4.32	2
ZIKV SV0010	Scutellaris	BF	14	Carcass	11	8000	3.9	2
ZIKV SV0010	Scutellaris	BF	14	Carcass	12	160000	5.2	2
ZIKV SV0010	Aegypti	BF	14	Carcass	1	740000	5.87	2
ZIKV SV0010	Aegypti	BF	14	Carcass	2	1320000	6.12	2
ZIKV SV0010	Aegypti	BF	14	Carcass	3	460000	5.66	2
ZIKV SV0010	Aegypti	BF	14	Carcass	4	1120000	6.05	2
ZIKV SV0010	Aegypti	BF	14	Carcass	5	190000	5.28	2
ZIKV SV0010	Aegypti	BF	14	Carcass	6	930000	5.97	2
ZIKV SV0010	Aegypti	BF	14	Carcass	7	450000	5.65	2
ZIKV SV0010	Aegypti	BF	14	Carcass	8	270000	5.43	2
ZIKV SV0010	Aegypti	BF	14	Carcass	9	350000	5.54	2
ZIKV SV0010	Aegypti	BF	14	Carcass	10	940000	5.97	2
ZIKV SV0010	Aegypti	BF	14	Carcass	11	530000	5.72	2
ZIKV SV0010	Aegypti	BF	14	Carcass	12	490000	5.69	2
ZIKV SV0010	Albopictus	BF	14	Carcass	1	450000	5.65	2
ZIKV SV0010	Albopictus	BF	14	Carcass	2	370000	5.57	2
ZIKV SV0010	Albopictus	BF	14	Carcass	3	300000	5.48	2
ZIKV SV0010	Albopictus	BF	14	Carcass	4	30000	4.48	2
ZIKV SV0010	Albopictus	BF	14	Carcass	5	190000	5.28	2
ZIKV SV0010	Albopictus	BF	14	Carcass	6	0	0	2
ZIKV SV0010	Albopictus	BF	14	Carcass	7	230000	5.36	2
ZIKV SV0010	Albopictus	BF	14	Carcass	8	19000	4.28	2
ZIKV SV0010	Albopictus	BF	14	Carcass	9	180000	5.26	2
ZIKV SV0010	Albopictus	BF	14	Carcass	10	680000	5.83	2
ZIKV SV0010	Albopictus	BF	14	Carcass	11	35000	4.54	2
ZIKV SV0010	Albopictus	BF	14	Carcass	12	280000	5.45	2
DENV-1	Scutellaris	BF	14	Carcass	1	290000	5.46	2
DENV-1	Scutellaris	BF	14	Carcass	2	0	0	2
DENV-1	Scutellaris	BF	14	Carcass	3	0	0	2
DENV-1	Scutellaris	BF	14	Carcass	4	520000	5.72	2
DENV-1	Scutellaris	BF	14	Carcass	5	23000	4.36	2
DENV-1	Scutellaris	BF	14	Carcass	6	0	0	2
DENV-1	Scutellaris	BF	14	Carcass	7	180000	5.26	2
DENV-1	Scutellaris	BF	14	Carcass	8	0	0	2
DENV-1	Scutellaris	BF	14	Carcass	9	0	0	2
DENV-1	Scutellaris	BF	14	Carcass	10	0	0	2
DENV-1	Scutellaris	BF	14	Carcass	11	280000	5.45	2
DENV-1	Scutellaris	BF	14	Carcass	12	540000	5.73	2
DENV-1	Aegypti	BF	14	Carcass	1	50000	4.7	2
DENV-1	Aegypti	BF	14	Carcass	2	250000	5.4	2
DENV-1	Aegypti	BF	14	Carcass	3	120000	5.08	2
DENV-1	Aegypti	BF	14	Carcass	4	50000	4.7	2
DENV-1	Aegypti	BF	14	Carcass	5	40000	4.6	2
DENV-1	Aegypti	BF	14	Carcass	6	50000	4.7	2
DENV-1	Aegypti	BF	14	Carcass	7	240000	5.38	2
DENV-1	Aegypti	BF	14	Carcass	8	190000	5.28	2
DENV-1	Aegypti	BF	14	Carcass	9	140000	5.15	2
DENV-1	Aegypti	BF	14	Carcass	10	380000	5.58	2
DENV-1	Aegypti	BF	14	Carcass	11	160000	5.2	2
DENV-1	Aegypti	BF	14	Carcass	12	200000	5.3	2
DENV-1	Albopictus	BF	14	Carcass	1	350000	5.54	2
DENV-1	Albopictus	BF	14	Carcass	2	70000	4.85	2
DENV-1	Albopictus	BF	14	Carcass	3	0	0	2
DENV-1	Albopictus	BF	14	Carcass	4	0	0	2
DENV-1	Albopictus	BF	14	Carcass	5	0	0	2
DENV-1	Albopictus	BF	14	Carcass	6	290000	5.46	2
DENV-1	Albopictus	BF	14	Carcass	7	1800	3.26	2
DENV-1	Albopictus	BF	14	Carcass	8	130000	5.11	2
DENV-1	Albopictus	BF	14	Carcass	9	0	0	2
DENV-1	Albopictus	BF	14	Carcass	10	0	0	2
DENV-1	Albopictus	BF	14	Carcass	11	360000	5.56	2
DENV-1	Albopictus	BF	14	Carcass	12	150000	5.18	2
DENV-3	Scutellaris	BF	14	Carcass	1	0	0	2
DENV-3	Scutellaris	BF	14	Carcass	2	0	0	2
DENV-3	Scutellaris	BF	14	Carcass	3	0	0	2
DENV-3	Scutellaris	BF	14	Carcass	4	0	0	2
DENV-3	Scutellaris	BF	14	Carcass	5	0	0	2
DENV-3	Scutellaris	BF	14	Carcass	6	2200	3.34	2
DENV-3	Scutellaris	BF	14	Carcass	7	20	1.32	2
DENV-3	Scutellaris	BF	14	Carcass	8	170	2.23	2
DENV-3	Scutellaris	BF	14	Carcass	9	0	0	2
DENV-3	Scutellaris	BF	14	Carcass	10	0	0	2
DENV-3	Scutellaris	BF	14	Carcass	11	90	1.96	2
DENV-3	Scutellaris	BF	14	Carcass	12	0	0	2
DENV-3	Aegypti	BF	14	Carcass	1	11000	4.04	2
DENV-3	Aegypti	BF	14	Carcass	2	19000	4.28	2
DENV-3	Aegypti	BF	14	Carcass	3	27000	4.43	2
DENV-3	Aegypti	BF	14	Carcass	4	23000	4.36	2
DENV-3	Aegypti	BF	14	Carcass	5	2700	3.43	2
DENV-3	Aegypti	BF	14	Carcass	6	37000	4.57	2
DENV-3	Aegypti	BF	14	Carcass	7	140	2.15	2
DENV-3	Aegypti	BF	14	Carcass	8	15000	4.18	2
DENV-3	Aegypti	BF	14	Carcass	9	110000	5.04	2
DENV-3	Aegypti	BF	14	Carcass	10	100000	5	2
DENV-3	Aegypti	BF	14	Carcass	11	9000	3.95	2
DENV-3	Aegypti	BF	14	Carcass	12	31000	4.49	2
DENV-3	Albopictus	BF	14	Carcass	1	13000	4.11	2
DENV-3	Albopictus	BF	14	Carcass	2	370000	5.57	2
DENV-3	Albopictus	BF	14	Carcass	3	110000	5.04	2
DENV-3	Albopictus	BF	14	Carcass	4	0	0	2
DENV-3	Albopictus	BF	14	Carcass	5	17000	4.23	2
DENV-3	Albopictus	BF	14	Carcass	6	2800	3.45	2
DENV-3	Albopictus	BF	14	Carcass	7	150000	5.18	2
DENV-3	Albopictus	BF	14	Carcass	8	24000	4.38	2
DENV-3	Albopictus	BF	14	Carcass	9	15000	4.18	2
DENV-3	Albopictus	BF	14	Carcass	10	39000	4.59	2
DENV-3	Albopictus	BF	14	Carcass	11	110000	5.04	2
DENV-3	Albopictus	BF	14	Carcass	12	80000	4.9	2
DENV-4	Scutellaris	BF	14	Carcass	1	120000	5.08	2
DENV-4	Scutellaris	BF	14	Carcass	2	16000	4.2	2
DENV-4	Scutellaris	BF	14	Carcass	3	180	2.26	2
DENV-4	Scutellaris	BF	14	Carcass	4	0	0	2
DENV-4	Scutellaris	BF	14	Carcass	5	8000	3.9	2
DENV-4	Scutellaris	BF	14	Carcass	6	80000	4.9	2
DENV-4	Scutellaris	BF	14	Carcass	7	0	0	2
DENV-4	Scutellaris	BF	14	Carcass	8	13000	4.11	2
DENV-4	Scutellaris	BF	14	Carcass	9	0	0	2
DENV-4	Scutellaris	BF	14	Carcass	10	7000	3.85	2
DENV-4	Scutellaris	BF	14	Carcass	11	14000	4.15	2
DENV-4	Scutellaris	BF	14	Carcass	12	4000	3.6	2
DENV-4	Aegypti	BF	14	Carcass	1	0	0	2
DENV-4	Aegypti	BF	14	Carcass	2	60000	4.78	2
DENV-4	Aegypti	BF	14	Carcass	3	22000	4.34	2
DENV-4	Aegypti	BF	14	Carcass	4	6000	3.78	2
DENV-4	Aegypti	BF	14	Carcass	5	5000	3.7	2
DENV-4	Aegypti	BF	14	Carcass	6	11000	4.04	2
DENV-4	Aegypti	BF	14	Carcass	7	23000	4.36	2
DENV-4	Aegypti	BF	14	Carcass	8	21000	4.32	2
DENV-4	Aegypti	BF	14	Carcass	9	17000	4.23	2
DENV-4	Aegypti	BF	14	Carcass	10	18000	4.26	2
DENV-4	Aegypti	BF	14	Carcass	11	500	2.7	2
DENV-4	Aegypti	BF	14	Carcass	12	2400	3.38	2
DENV-4	Albopictus	BF	14	Carcass	1	140000	5.15	2
DENV-4	Albopictus	BF	14	Carcass	2	370000	5.57	2
DENV-4	Albopictus	BF	14	Carcass	3	80000	4.9	2
DENV-4	Albopictus	BF	14	Carcass	4	40	1.61	2
DENV-4	Albopictus	BF	14	Carcass	5	200000	5.3	2
DENV-4	Albopictus	BF	14	Carcass	6	0	0	2
DENV-4	Albopictus	BF	14	Carcass	7	160000	5.2	2
DENV-4	Albopictus	BF	14	Carcass	8	150000	5.18	2
DENV-4	Albopictus	BF	14	Carcass	9	70	1.85	2
DENV-4	Albopictus	BF	14	Carcass	10	140000	5.15	2
DENV-4	Albopictus	BF	14	Carcass	11	150	2.18	2
DENV-4	Albopictus	BF	14	Carcass	12	32000	4.51	2
ZIKV SV0010	Scutellaris	IT	4	Carcass	1	21000	4.32	1
ZIKV SV0010	Scutellaris	IT	4	Carcass	2	14000	4.15	1
ZIKV SV0010	Scutellaris	IT	4	Carcass	3	16000	4.2	1
ZIKV SV0010	Scutellaris	IT	4	Carcass	4	22000	4.34	1
ZIKV SV0010	Scutellaris	IT	4	Carcass	5	130000	5.11	1
ZIKV SV0010	Scutellaris	IT	4	Carcass	6	27000	4.43	1
ZIKV SV0010	Scutellaris	IT	4	Carcass	7	60000	4.78	1
ZIKV SV0010	Scutellaris	IT	4	Carcass	8	250000	5.4	1
ZIKV SV0010	Scutellaris	IT	4	Carcass	9	140000	5.15	1
ZIKV SV0010	Scutellaris	IT	4	Carcass	10	200000	5.3	1
ZIKV SV0010	Scutellaris	IT	4	Carcass	11	8000	3.9	1
ZIKV SV0010	Scutellaris	IT	4	Carcass	12	20000	4.3	1
ZIKV SV0010	Scutellaris	IT	4	Carcass	13	800000	5.9	1
ZIKV SV0010	Scutellaris	IT	4	Carcass	14	13000	4.11	1
ZIKV SV0010	Scutellaris	IT	4	Carcass	15	140000	5.15	1
ZIKV SV0010	Scutellaris	IT	4	Carcass	16	190000	5.28	1
ZIKV SV0010	Scutellaris	IT	4	Carcass	17	22000	4.34	1
ZIKV SV0010	Scutellaris	IT	4	Carcass	18	110000	5.04	1
ZIKV SV0010	Aegypti	IT	4	Carcass	1	18000	4.26	1
ZIKV SV0010	Aegypti	IT	4	Carcass	2	230000	5.36	1
ZIKV SV0010	Aegypti	IT	4	Carcass	3	140000	5.15	1
ZIKV SV0010	Aegypti	IT	4	Carcass	4	26000	4.41	1
ZIKV SV0010	Aegypti	IT	4	Carcass	5	150000	5.18	1
ZIKV SV0010	Aegypti	IT	4	Carcass	6	150000	5.18	1
ZIKV SV0010	Aegypti	IT	4	Carcass	7	250000	5.4	1
ZIKV SV0010	Aegypti	IT	4	Carcass	8	90000	4.95	1
ZIKV SV0010	Aegypti	IT	4	Carcass	9	90000	4.95	1
ZIKV SV0010	Aegypti	IT	4	Carcass	10	60000	4.78	1
ZIKV SV0010	Aegypti	IT	4	Carcass	11	210000	5.32	1
ZIKV SV0010	Aegypti	IT	4	Carcass	12	180000	5.26	1
ZIKV SV0010	Aegypti	IT	4	Carcass	13	190000	5.28	1
ZIKV SV0010	Aegypti	IT	4	Carcass	14	160000	5.2	1
ZIKV SV0010	Aegypti	IT	4	Carcass	15	180000	5.26	1
ZIKV SV0010	Aegypti	IT	4	Carcass	16	190000	5.28	1
ZIKV SV0010	Aegypti	IT	4	Carcass	17	200000	5.3	1
ZIKV SV0010	Aegypti	IT	4	Carcass	18	120000	5.08	1
ZIKV SV0010	Albopictus	IT	4	Carcass	1	90000	4.95	1
ZIKV SV0010	Albopictus	IT	4	Carcass	2	140000	5.15	1
ZIKV SV0010	Albopictus	IT	4	Carcass	3	14000	4.15	1
ZIKV SV0010	Albopictus	IT	4	Carcass	4	22000	4.34	1
ZIKV SV0010	Albopictus	IT	4	Carcass	5	120000	5.08	1
ZIKV SV0010	Albopictus	IT	4	Carcass	6	14000	4.15	1
ZIKV SV0010	Albopictus	IT	4	Carcass	7	180000	5.26	1
ZIKV SV0010	Albopictus	IT	4	Carcass	8	60000	4.78	1
ZIKV SV0010	Albopictus	IT	4	Carcass	9	29000	4.46	1
ZIKV SV0010	Albopictus	IT	4	Carcass	10	10000	4	1
ZIKV SV0010	Albopictus	IT	4	Carcass	11	260000	5.41	1
ZIKV SV0010	Albopictus	IT	4	Carcass	12	80000	4.9	1
ZIKV SV0010	Albopictus	IT	4	Carcass	13	60000	4.78	1
ZIKV SV0010	Albopictus	IT	4	Carcass	14	27000	4.43	1
ZIKV SV0010	Albopictus	IT	4	Carcass	15	110000	5.04	1
ZIKV SV0010	Albopictus	IT	4	Carcass	16	9000	3.95	1
ZIKV SV0010	Albopictus	IT	4	Carcass	17	60000	4.78	1
ZIKV SV0010	Albopictus	IT	4	Carcass	18	2600	3.42	1
DENV-1	Scutellaris	IT	4	Carcass	1	50000	4.7	1
DENV-1	Scutellaris	IT	4	Carcass	2	22000	4.34	1
DENV-1	Scutellaris	IT	4	Carcass	3	21000	4.32	1
DENV-1	Scutellaris	IT	4	Carcass	4	150000	5.18	1
DENV-1	Scutellaris	IT	4	Carcass	5	290000	5.46	1
DENV-1	Scutellaris	IT	4	Carcass	6	170000	5.23	1
DENV-1	Scutellaris	IT	4	Carcass	7	80000	4.9	1
DENV-1	Scutellaris	IT	4	Carcass	8	16000	4.2	1
DENV-1	Scutellaris	IT	4	Carcass	9	31000	4.49	1
DENV-1	Scutellaris	IT	4	Carcass	10	290000	5.46	1
DENV-1	Scutellaris	IT	4	Carcass	11	190000	5.28	1
DENV-1	Scutellaris	IT	4	Carcass	12	60000	4.78	1
DENV-1	Scutellaris	IT	4	Carcass	13	25000	4.4	1
DENV-1	Scutellaris	IT	4	Carcass	14	90000	4.95	1
DENV-1	Scutellaris	IT	4	Carcass	15	190000	5.28	1
DENV-1	Scutellaris	IT	4	Carcass	16	220000	5.34	1
DENV-1	Scutellaris	IT	4	Carcass	17	30000	4.48	1
DENV-1	Scutellaris	IT	4	Carcass	18	90000	4.95	1
DENV-1	Aegypti	IT	4	Carcass	1	100000	5	1
DENV-1	Aegypti	IT	4	Carcass	2	31000	4.49	1
DENV-1	Aegypti	IT	4	Carcass	3	21000	4.32	1
DENV-1	Aegypti	IT	4	Carcass	4	11000	4.04	1
DENV-1	Aegypti	IT	4	Carcass	5	31000	4.49	1
DENV-1	Aegypti	IT	4	Carcass	6	80000	4.9	1
DENV-1	Aegypti	IT	4	Carcass	7	40000	4.6	1
DENV-1	Aegypti	IT	4	Carcass	8	23000	4.36	1
DENV-1	Aegypti	IT	4	Carcass	9	15000	4.18	1
DENV-1	Aegypti	IT	4	Carcass	10	23000	4.36	1
DENV-1	Aegypti	IT	4	Carcass	11	19000	4.28	1
DENV-1	Aegypti	IT	4	Carcass	12	2300	3.36	1
DENV-1	Aegypti	IT	4	Carcass	13	24000	4.38	1
DENV-1	Aegypti	IT	4	Carcass	14	80000	4.9	1
DENV-1	Aegypti	IT	4	Carcass	15	11000	4.04	1
DENV-1	Aegypti	IT	4	Carcass	16	210000	5.32	1
DENV-1	Aegypti	IT	4	Carcass	17	4000	3.6	1
DENV-1	Aegypti	IT	4	Carcass	18	13000	4.11	1
DENV-1	Albopictus	IT	4	Carcass	1	220000	5.34	1
DENV-1	Albopictus	IT	4	Carcass	2	80000	4.9	1
DENV-1	Albopictus	IT	4	Carcass	3	300000	5.48	1
DENV-1	Albopictus	IT	4	Carcass	4	320000	5.51	1
DENV-1	Albopictus	IT	4	Carcass	5	220000	5.34	1
DENV-1	Albopictus	IT	4	Carcass	6	340000	5.53	1
DENV-1	Albopictus	IT	4	Carcass	7	180000	5.26	1
DENV-1	Albopictus	IT	4	Carcass	8	41000	4.61	1
DENV-1	Albopictus	IT	4	Carcass	9	2200	3.34	1
DENV-1	Albopictus	IT	4	Carcass	10	190000	5.28	1
DENV-1	Albopictus	IT	4	Carcass	11	300000	5.48	1
DENV-1	Albopictus	IT	4	Carcass	12	50000	4.7	1
DENV-1	Albopictus	IT	4	Carcass	13	380000	5.58	1
DENV-1	Albopictus	IT	4	Carcass	14	340000	5.53	1
DENV-1	Albopictus	IT	4	Carcass	15	60000	4.78	1
DENV-1	Albopictus	IT	4	Carcass	16	190000	5.28	1
DENV-1	Albopictus	IT	4	Carcass	17	190000	5.28	1
DENV-1	Albopictus	IT	4	Carcass	18	2900	3.46	1
DENV-2	Scutellaris	IT	4	Carcass	1	210000	5.32	1
DENV-2	Scutellaris	IT	4	Carcass	2	17000	4.23	1
DENV-2	Scutellaris	IT	4	Carcass	3	32000	4.51	1
DENV-2	Scutellaris	IT	4	Carcass	4	13000	4.11	1
DENV-2	Scutellaris	IT	4	Carcass	5	29000	4.46	1
DENV-2	Scutellaris	IT	4	Carcass	6	110000	5.04	1
DENV-2	Scutellaris	IT	4	Carcass	7	310000	5.49	1
DENV-2	Scutellaris	IT	4	Carcass	8	70000	4.85	1
DENV-2	Scutellaris	IT	4	Carcass	9	90000	4.95	1
DENV-2	Scutellaris	IT	4	Carcass	10	360000	5.56	1
DENV-2	Scutellaris	IT	4	Carcass	11	80000	4.9	1
DENV-2	Scutellaris	IT	4	Carcass	12	150000	5.18	1
DENV-2	Scutellaris	IT	4	Carcass	13	110000	5.04	1
DENV-2	Scutellaris	IT	4	Carcass	14	100000	5	1
DENV-2	Scutellaris	IT	4	Carcass	15	40000	4.6	1
DENV-2	Scutellaris	IT	4	Carcass	16	160000	5.2	1
DENV-2	Scutellaris	IT	4	Carcass	17	3000	3.48	1
DENV-2	Scutellaris	IT	4	Carcass	18	50000	4.7	1
DENV-2	Aegypti	IT	4	Carcass	1	6000	3.78	1
DENV-2	Aegypti	IT	4	Carcass	2	2500	3.4	1
DENV-2	Aegypti	IT	4	Carcass	3	70000	4.85	1
DENV-2	Aegypti	IT	4	Carcass	4	3200	3.51	1
DENV-2	Aegypti	IT	4	Carcass	5	10000	4	1
DENV-2	Aegypti	IT	4	Carcass	6	7000	3.85	1
DENV-2	Aegypti	IT	4	Carcass	7	40000	4.6	1
DENV-2	Aegypti	IT	4	Carcass	8	50000	4.7	1
DENV-2	Aegypti	IT	4	Carcass	9	40000	4.6	1
DENV-2	Aegypti	IT	4	Carcass	10	140000	5.15	1
DENV-2	Aegypti	IT	4	Carcass	11	14000	4.15	1
DENV-2	Aegypti	IT	4	Carcass	12	7000	3.85	1
DENV-2	Aegypti	IT	4	Carcass	13	6000	3.78	1
DENV-2	Aegypti	IT	4	Carcass	14	10000	4	1
DENV-2	Aegypti	IT	4	Carcass	15	1700	3.23	1
DENV-2	Aegypti	IT	4	Carcass	16	21000	4.32	1
DENV-2	Aegypti	IT	4	Carcass	17	11000	4.04	1
DENV-2	Aegypti	IT	4	Carcass	18	2100	3.32	1
DENV-2	Albopictus	IT	4	Carcass	1	28000	4.45	1
DENV-2	Albopictus	IT	4	Carcass	2	38000	4.58	1
DENV-2	Albopictus	IT	4	Carcass	3	23000	4.36	1
DENV-2	Albopictus	IT	4	Carcass	4	29000	4.46	1
DENV-2	Albopictus	IT	4	Carcass	5	250000	5.4	1
DENV-2	Albopictus	IT	4	Carcass	6	230000	5.36	1
DENV-2	Albopictus	IT	4	Carcass	7	140	2.15	1
DENV-2	Albopictus	IT	4	Carcass	8	15000	4.18	1
DENV-2	Albopictus	IT	4	Carcass	9	1700	3.23	1
DENV-2	Albopictus	IT	4	Carcass	10	7000	3.85	1
DENV-2	Albopictus	IT	4	Carcass	11	90000	4.95	1
DENV-2	Albopictus	IT	4	Carcass	12	15000	4.18	1
DENV-2	Albopictus	IT	4	Carcass	13	6000	3.78	1
DENV-2	Albopictus	IT	4	Carcass	14	1400	3.15	1
DENV-2	Albopictus	IT	4	Carcass	15	380	2.58	1
DENV-2	Albopictus	IT	4	Carcass	16	1000	3	1
DENV-2	Albopictus	IT	4	Carcass	17	700	2.85	1
DENV-2	Albopictus	IT	4	Carcass	18	20	1.32	1
DENV-3	Scutellaris	IT	4	Carcass	1	3400	3.53	1
DENV-3	Scutellaris	IT	4	Carcass	2	35000	4.54	1
DENV-3	Scutellaris	IT	4	Carcass	3	1600	3.2	1
DENV-3	Scutellaris	IT	4	Carcass	4	22000	4.34	1
DENV-3	Scutellaris	IT	4	Carcass	5	2100	3.32	1
DENV-3	Scutellaris	IT	4	Carcass	6	10000	4	1
DENV-3	Scutellaris	IT	4	Carcass	7	16000	4.2	1
DENV-3	Scutellaris	IT	4	Carcass	8	170000	5.23	1
DENV-3	Scutellaris	IT	4	Carcass	9	7000	3.85	1
DENV-3	Scutellaris	IT	4	Carcass	10	2500	3.4	1
DENV-3	Scutellaris	IT	4	Carcass	11	7000	3.85	1
DENV-3	Scutellaris	IT	4	Carcass	12	6000	3.78	1
DENV-3	Scutellaris	IT	4	Carcass	13	1600	3.2	1
DENV-3	Scutellaris	IT	4	Carcass	14	40000	4.6	1
DENV-3	Scutellaris	IT	4	Carcass	15	8000	3.9	1
DENV-3	Aegypti	IT	4	Carcass	1	3100	3.49	1
DENV-3	Aegypti	IT	4	Carcass	2	6000	3.78	1
DENV-3	Aegypti	IT	4	Carcass	3	12000	4.08	1
DENV-3	Aegypti	IT	4	Carcass	4	11000	4.04	1
DENV-3	Aegypti	IT	4	Carcass	5	3300	3.52	1
DENV-3	Aegypti	IT	4	Carcass	6	19000	4.28	1
DENV-3	Aegypti	IT	4	Carcass	7	19000	4.28	1
DENV-3	Aegypti	IT	4	Carcass	8	80000	4.9	1
DENV-3	Aegypti	IT	4	Carcass	9	7000	3.85	1
DENV-3	Aegypti	IT	4	Carcass	10	90000	4.95	1
DENV-3	Aegypti	IT	4	Carcass	11	8000	3.9	1
DENV-3	Aegypti	IT	4	Carcass	12	40000	4.6	1
DENV-3	Aegypti	IT	4	Carcass	13	9000	3.95	1
DENV-3	Aegypti	IT	4	Carcass	14	13000	4.11	1
DENV-3	Aegypti	IT	4	Carcass	15	16000	4.2	1
DENV-3	Aegypti	IT	4	Carcass	16	5000	3.7	1
DENV-3	Aegypti	IT	4	Carcass	17	8000	3.9	1
DENV-3	Aegypti	IT	4	Carcass	18	25000	4.4	1
DENV-3	Albopictus	IT	4	Carcass	1	28000	4.45	1
DENV-3	Albopictus	IT	4	Carcass	2	47000	4.67	1
DENV-3	Albopictus	IT	4	Carcass	3	32000	4.51	1
DENV-3	Albopictus	IT	4	Carcass	4	38000	4.58	1
DENV-3	Albopictus	IT	4	Carcass	5	36000	4.56	1
DENV-3	Albopictus	IT	4	Carcass	6	24000	4.38	1
DENV-3	Albopictus	IT	4	Carcass	7	13000	4.11	1
DENV-3	Albopictus	IT	4	Carcass	8	100000	5	1
DENV-3	Albopictus	IT	4	Carcass	9	40000	4.6	1
DENV-3	Albopictus	IT	4	Carcass	10	8000	3.9	1
DENV-3	Albopictus	IT	4	Carcass	11	110000	5.04	1
DENV-3	Albopictus	IT	4	Carcass	12	11000	4.04	1
DENV-3	Albopictus	IT	4	Carcass	13	200000	5.3	1
DENV-3	Albopictus	IT	4	Carcass	14	12000	4.08	1
DENV-3	Albopictus	IT	4	Carcass	15	8000	3.9	1
DENV-3	Albopictus	IT	4	Carcass	16	11000	4.04	1
DENV-3	Albopictus	IT	4	Carcass	17	8000	3.9	1
DENV-3	Albopictus	IT	4	Carcass	18	20000	4.3	1
DENV-4	Scutellaris	IT	4	Carcass	1	110000	5.04	1
DENV-4	Scutellaris	IT	4	Carcass	2	60000	4.78	1
DENV-4	Scutellaris	IT	4	Carcass	3	3000	3.48	1
DENV-4	Scutellaris	IT	4	Carcass	4	9000	3.95	1
DENV-4	Scutellaris	IT	4	Carcass	5	12000	4.08	1
DENV-4	Scutellaris	IT	4	Carcass	6	20000	4.3	1
DENV-4	Scutellaris	IT	4	Carcass	7	24000	4.38	1
DENV-4	Scutellaris	IT	4	Carcass	8	9000	3.95	1
DENV-4	Scutellaris	IT	4	Carcass	9	16000	4.2	1
DENV-4	Scutellaris	IT	4	Carcass	10	80000	4.9	1
DENV-4	Scutellaris	IT	4	Carcass	11	100000	5	1
DENV-4	Scutellaris	IT	4	Carcass	12	19000	4.28	1
DENV-4	Aegypti	IT	4	Carcass	1	12000	4.08	1
DENV-4	Aegypti	IT	4	Carcass	2	37000	4.57	1
DENV-4	Aegypti	IT	4	Carcass	3	20000	4.3	1
DENV-4	Aegypti	IT	4	Carcass	4	11000	4.04	1
DENV-4	Aegypti	IT	4	Carcass	5	16000	4.2	1
DENV-4	Aegypti	IT	4	Carcass	6	2300	3.36	1
DENV-4	Aegypti	IT	4	Carcass	7	700	2.85	1
DENV-4	Aegypti	IT	4	Carcass	8	70	1.85	1
DENV-4	Aegypti	IT	4	Carcass	9	10000	4	1
DENV-4	Aegypti	IT	4	Carcass	10	6000	3.78	1
DENV-4	Aegypti	IT	4	Carcass	11	900	2.95	1
DENV-4	Aegypti	IT	4	Carcass	12	12000	4.08	1
DENV-4	Aegypti	IT	4	Carcass	13	1800	3.26	1
DENV-4	Aegypti	IT	4	Carcass	14	1100	3.04	1
DENV-4	Aegypti	IT	4	Carcass	15	190	2.28	1
DENV-4	Aegypti	IT	4	Carcass	16	0	0	1
DENV-4	Aegypti	IT	4	Carcass	17	300	2.48	1
DENV-4	Aegypti	IT	4	Carcass	18	0	0	1
DENV-4	Albopictus	IT	4	Carcass	1	150000	5.18	1
DENV-4	Albopictus	IT	4	Carcass	2	19000	4.28	1
DENV-4	Albopictus	IT	4	Carcass	3	80000	4.9	1
DENV-4	Albopictus	IT	4	Carcass	4	18000	4.26	1
DENV-4	Albopictus	IT	4	Carcass	5	17000	4.23	1
DENV-4	Albopictus	IT	4	Carcass	6	38000	4.58	1
DENV-4	Albopictus	IT	4	Carcass	7	10	1.04	1
DENV-4	Albopictus	IT	4	Carcass	8	1000	3	1
DENV-4	Albopictus	IT	4	Carcass	9	70000	4.85	1
DENV-4	Albopictus	IT	4	Carcass	10	14000	4.15	1
DENV-4	Albopictus	IT	4	Carcass	11	1100	3.04	1
DENV-4	Albopictus	IT	4	Carcass	12	10000	4	1
DENV-4	Albopictus	IT	4	Carcass	13	18000	4.26	1
DENV-4	Albopictus	IT	4	Carcass	14	14000	4.15	1
DENV-4	Albopictus	IT	4	Carcass	15	1500	3.18	1
DENV-4	Albopictus	IT	4	Carcass	16	800	2.9	1
DENV-4	Albopictus	IT	4	Carcass	17	19000	4.28	1
DENV-4	Albopictus	IT	4	Carcass	18	1400	3.15	1
ZIKV SV0010	Scutellaris	IT	4	Carcass	1	80000	4.9	2
ZIKV SV0010	Scutellaris	IT	4	Carcass	2	18000	4.26	2
ZIKV SV0010	Scutellaris	IT	4	Carcass	3	60000	4.78	2
ZIKV SV0010	Scutellaris	IT	4	Carcass	4	26000	4.41	2
ZIKV SV0010	Scutellaris	IT	4	Carcass	5	130000	5.11	2
ZIKV SV0010	Scutellaris	IT	4	Carcass	6	3200	3.51	2
ZIKV SV0010	Scutellaris	IT	4	Carcass	7	24000	4.38	2
ZIKV SV0010	Scutellaris	IT	4	Carcass	8	16000	4.2	2
ZIKV SV0010	Scutellaris	IT	4	Carcass	9	240000	5.38	2
ZIKV SV0010	Scutellaris	IT	4	Carcass	10	11000	4.04	2
ZIKV SV0010	Aegypti	IT	4	Carcass	1	120000	5.08	2
ZIKV SV0010	Aegypti	IT	4	Carcass	2	190000	5.28	2
ZIKV SV0010	Aegypti	IT	4	Carcass	3	240000	5.38	2
ZIKV SV0010	Aegypti	IT	4	Carcass	4	80000	4.9	2
ZIKV SV0010	Aegypti	IT	4	Carcass	5	230000	5.36	2
ZIKV SV0010	Aegypti	IT	4	Carcass	6	310000	5.49	2
ZIKV SV0010	Aegypti	IT	4	Carcass	7	130000	5.11	2
ZIKV SV0010	Aegypti	IT	4	Carcass	8	150000	5.18	2
ZIKV SV0010	Aegypti	IT	4	Carcass	9	40000	4.6	2
ZIKV SV0010	Aegypti	IT	4	Carcass	10	130000	5.11	2
ZIKV SV0010	Aegypti	IT	4	Carcass	11	80000	4.9	2
ZIKV SV0010	Aegypti	IT	4	Carcass	12	40000	4.6	2
ZIKV SV0010	Albopictus	IT	4	Carcass	1	250000	5.4	2
ZIKV SV0010	Albopictus	IT	4	Carcass	2	200000	5.3	2
ZIKV SV0010	Albopictus	IT	4	Carcass	3	210000	5.32	2
ZIKV SV0010	Albopictus	IT	4	Carcass	4	190000	5.28	2
ZIKV SV0010	Albopictus	IT	4	Carcass	5	180000	5.26	2
ZIKV SV0010	Albopictus	IT	4	Carcass	6	90000	4.95	2
ZIKV SV0010	Albopictus	IT	4	Carcass	7	220000	5.34	2
ZIKV SV0010	Albopictus	IT	4	Carcass	8	460000	5.66	2
ZIKV SV0010	Albopictus	IT	4	Carcass	9	270000	5.43	2
ZIKV SV0010	Albopictus	IT	4	Carcass	10	540000	5.73	2
ZIKV SV0010	Albopictus	IT	4	Carcass	11	300000	5.48	2
ZIKV SV0010	Albopictus	IT	4	Carcass	12	100000	5	2
DENV-1	Scutellaris	IT	4	Carcass	1	22000	4.34	2
DENV-1	Scutellaris	IT	4	Carcass	2	280000	5.45	2
DENV-1	Scutellaris	IT	4	Carcass	3	80000	4.9	2
DENV-1	Scutellaris	IT	4	Carcass	4	31000	4.49	2
DENV-1	Scutellaris	IT	4	Carcass	5	270000	5.43	2
DENV-1	Scutellaris	IT	4	Carcass	6	110000	5.04	2
DENV-1	Scutellaris	IT	4	Carcass	7	70000	4.85	2
DENV-1	Scutellaris	IT	4	Carcass	8	31000	4.49	2
DENV-1	Scutellaris	IT	4	Carcass	9	80000	4.9	2
DENV-1	Aegypti	IT	4	Carcass	1	43000	4.63	2
DENV-1	Aegypti	IT	4	Carcass	2	50000	4.7	2
DENV-1	Aegypti	IT	4	Carcass	3	25000	4.4	2
DENV-1	Aegypti	IT	4	Carcass	4	70000	4.85	2
DENV-1	Aegypti	IT	4	Carcass	5	30000	4.48	2
DENV-1	Aegypti	IT	4	Carcass	6	20000	4.3	2
DENV-1	Aegypti	IT	4	Carcass	7	25000	4.4	2
DENV-1	Aegypti	IT	4	Carcass	8	27000	4.43	2
DENV-1	Aegypti	IT	4	Carcass	9	90000	4.95	2
DENV-1	Aegypti	IT	4	Carcass	10	30000	4.48	2
DENV-1	Aegypti	IT	4	Carcass	11	10000	4	2
DENV-1	Aegypti	IT	4	Carcass	12	21000	4.32	2
DENV-1	Albopictus	IT	4	Carcass	1	210000	5.32	2
DENV-1	Albopictus	IT	4	Carcass	2	220000	5.34	2
DENV-1	Albopictus	IT	4	Carcass	3	180000	5.26	2
DENV-1	Albopictus	IT	4	Carcass	4	130000	5.11	2
DENV-1	Albopictus	IT	4	Carcass	5	210000	5.32	2
DENV-1	Albopictus	IT	4	Carcass	6	140000	5.15	2
DENV-1	Albopictus	IT	4	Carcass	7	130000	5.11	2
DENV-1	Albopictus	IT	4	Carcass	8	410000	5.61	2
DENV-1	Albopictus	IT	4	Carcass	9	310000	5.49	2
DENV-1	Albopictus	IT	4	Carcass	10	380000	5.58	2
DENV-1	Albopictus	IT	4	Carcass	11	180000	5.26	2
DENV-1	Albopictus	IT	4	Carcass	12	280000	5.45	2
DENV-2	Scutellaris	IT	4	Carcass	1	60000	4.78	2
DENV-2	Scutellaris	IT	4	Carcass	2	23000	4.36	2
DENV-2	Scutellaris	IT	4	Carcass	3	6000	3.78	2
DENV-2	Scutellaris	IT	4	Carcass	4	30000	4.48	2
DENV-2	Scutellaris	IT	4	Carcass	5	16000	4.2	2
DENV-2	Scutellaris	IT	4	Carcass	6	7000	3.85	2
DENV-2	Scutellaris	IT	4	Carcass	7	10000	4	2
DENV-2	Scutellaris	IT	4	Carcass	8	170000	5.23	2
DENV-2	Scutellaris	IT	4	Carcass	9	22000	4.34	2
DENV-2	Scutellaris	IT	4	Carcass	10	140000	5.15	2
DENV-2	Scutellaris	IT	4	Carcass	11	100000	5	2
DENV-2	Scutellaris	IT	4	Carcass	12	70000	4.85	2
DENV-2	Aegypti	IT	4	Carcass	1	100000	5	2
DENV-2	Aegypti	IT	4	Carcass	2	120000	5.08	2
DENV-2	Aegypti	IT	4	Carcass	3	19000	4.28	2
DENV-2	Aegypti	IT	4	Carcass	4	110000	5.04	2
DENV-2	Aegypti	IT	4	Carcass	5	11000	4.04	2
DENV-2	Aegypti	IT	4	Carcass	6	60000	4.78	2
DENV-2	Aegypti	IT	4	Carcass	7	14000	4.15	2
DENV-2	Aegypti	IT	4	Carcass	8	6000	3.78	2
DENV-2	Aegypti	IT	4	Carcass	9	110000	5.04	2
DENV-2	Aegypti	IT	4	Carcass	10	17000	4.23	2
DENV-2	Aegypti	IT	4	Carcass	11	13000	4.11	2
DENV-2	Aegypti	IT	4	Carcass	12	14000	4.15	2
DENV-2	Albopictus	IT	4	Carcass	1	160000	5.2	2
DENV-2	Albopictus	IT	4	Carcass	2	320000	5.51	2
DENV-2	Albopictus	IT	4	Carcass	3	120000	5.08	2
DENV-2	Albopictus	IT	4	Carcass	4	260000	5.41	2
DENV-2	Albopictus	IT	4	Carcass	5	340000	5.53	2
DENV-2	Albopictus	IT	4	Carcass	6	160000	5.2	2
DENV-2	Albopictus	IT	4	Carcass	7	320000	5.51	2
DENV-2	Albopictus	IT	4	Carcass	8	150000	5.18	2
DENV-2	Albopictus	IT	4	Carcass	9	24000	4.38	2
DENV-2	Albopictus	IT	4	Carcass	10	23000	4.36	2
DENV-2	Albopictus	IT	4	Carcass	11	170000	5.23	2
DENV-2	Albopictus	IT	4	Carcass	12	10	1.04	2
DENV-3	Scutellaris	IT	4	Carcass	1	31000	4.49	2
DENV-3	Scutellaris	IT	4	Carcass	2	9000	3.95	2
DENV-3	Scutellaris	IT	4	Carcass	3	27000	4.43	2
DENV-3	Scutellaris	IT	4	Carcass	4	2100	3.32	2
DENV-3	Scutellaris	IT	4	Carcass	5	2100	3.32	2
DENV-3	Scutellaris	IT	4	Carcass	6	400	2.6	2
DENV-3	Scutellaris	IT	4	Carcass	7	3400	3.53	2
DENV-3	Scutellaris	IT	4	Carcass	8	600	2.78	2
DENV-3	Scutellaris	IT	4	Carcass	9	1400	3.15	2
DENV-3	Scutellaris	IT	4	Carcass	10	17000	4.23	2
DENV-3	Aegypti	IT	4	Carcass	1	7000	3.85	2
DENV-3	Aegypti	IT	4	Carcass	2	9000	3.95	2
DENV-3	Aegypti	IT	4	Carcass	3	23000	4.36	2
DENV-3	Aegypti	IT	4	Carcass	4	2200	3.34	2
DENV-3	Aegypti	IT	4	Carcass	5	2400	3.38	2
DENV-3	Aegypti	IT	4	Carcass	6	14000	4.15	2
DENV-3	Aegypti	IT	4	Carcass	7	2500	3.4	2
DENV-3	Aegypti	IT	4	Carcass	8	3200	3.51	2
DENV-3	Aegypti	IT	4	Carcass	9	18000	4.26	2
DENV-3	Aegypti	IT	4	Carcass	10	1000	3	2
DENV-3	Aegypti	IT	4	Carcass	11	19000	4.28	2
DENV-3	Aegypti	IT	4	Carcass	12	5000	3.7	2
DENV-3	Albopictus	IT	4	Carcass	1	18000	4.26	2
DENV-3	Albopictus	IT	4	Carcass	2	16000	4.2	2
DENV-3	Albopictus	IT	4	Carcass	3	34000	4.53	2
DENV-3	Albopictus	IT	4	Carcass	4	32000	4.51	2
DENV-3	Albopictus	IT	4	Carcass	5	110000	5.04	2
DENV-3	Albopictus	IT	4	Carcass	6	51000	4.71	2
DENV-3	Albopictus	IT	4	Carcass	7	25000	4.4	2
DENV-3	Albopictus	IT	4	Carcass	8	140000	5.15	2
DENV-3	Albopictus	IT	4	Carcass	9	38000	4.58	2
DENV-3	Albopictus	IT	4	Carcass	10	30000	4.48	2
DENV-3	Albopictus	IT	4	Carcass	11	80000	4.9	2
DENV-3	Albopictus	IT	4	Carcass	12	13000	4.11	2
DENV-4	Scutellaris	IT	4	Carcass	1	25000	4.4	2
DENV-4	Scutellaris	IT	4	Carcass	2	24000	4.38	2
DENV-4	Scutellaris	IT	4	Carcass	3	15000	4.18	2
DENV-4	Scutellaris	IT	4	Carcass	4	900	2.95	2
DENV-4	Scutellaris	IT	4	Carcass	5	4000	3.6	2
DENV-4	Scutellaris	IT	4	Carcass	6	5000	3.7	2
DENV-4	Scutellaris	IT	4	Carcass	7	1300	3.11	2
DENV-4	Scutellaris	IT	4	Carcass	8	1100	3.04	2
DENV-4	Scutellaris	IT	4	Carcass	9	25000	4.4	2
DENV-4	Scutellaris	IT	4	Carcass	10	1000	3	2
DENV-4	Aegypti	IT	4	Carcass	1	13000	4.11	2
DENV-4	Aegypti	IT	4	Carcass	2	12000	4.08	2
DENV-4	Aegypti	IT	4	Carcass	3	7000	3.85	2
DENV-4	Aegypti	IT	4	Carcass	4	3000	3.48	2
DENV-4	Aegypti	IT	4	Carcass	5	110000	5.04	2
DENV-4	Aegypti	IT	4	Carcass	6	14000	4.15	2
DENV-4	Aegypti	IT	4	Carcass	7	24000	4.38	2
DENV-4	Aegypti	IT	4	Carcass	8	70000	4.85	2
DENV-4	Aegypti	IT	4	Carcass	9	7000	3.85	2
DENV-4	Aegypti	IT	4	Carcass	10	12000	4.08	2
DENV-4	Aegypti	IT	4	Carcass	11	9000	3.95	2
DENV-4	Aegypti	IT	4	Carcass	12	8000	3.9	2
DENV-4	Albopictus	IT	4	Carcass	1	16000	4.2	2
DENV-4	Albopictus	IT	4	Carcass	2	150000	5.18	2
DENV-4	Albopictus	IT	4	Carcass	3	35000	4.54	2
DENV-4	Albopictus	IT	4	Carcass	4	50000	4.7	2
DENV-4	Albopictus	IT	4	Carcass	5	28000	4.45	2
DENV-4	Albopictus	IT	4	Carcass	6	70000	4.85	2
DENV-4	Albopictus	IT	4	Carcass	7	40000	4.6	2
DENV-4	Albopictus	IT	4	Carcass	8	60000	4.78	2
DENV-4	Albopictus	IT	4	Carcass	9	23000	4.36	2
DENV-4	Albopictus	IT	4	Carcass	10	60000	4.78	2
DENV-4	Albopictus	IT	4	Carcass	11	8000	3.9	2
DENV-4	Albopictus	IT	4	Carcass	12	60000	4.78	2
ZIKV SV0010	Scutellaris	IT	4	Carcass	1	80000	4.9	2
ZIKV SV0010	Scutellaris	IT	4	Carcass	2	18000	4.26	2
ZIKV SV0010	Scutellaris	IT	4	Carcass	3	60000	4.78	2
ZIKV SV0010	Scutellaris	IT	4	Carcass	4	26000	4.41	2
ZIKV SV0010	Scutellaris	IT	4	Carcass	5	130000	5.11	2
ZIKV SV0010	Scutellaris	IT	4	Carcass	6	3200	3.51	2
ZIKV SV0010	Scutellaris	IT	4	Carcass	7	24000	4.38	2
ZIKV SV0010	Scutellaris	IT	4	Carcass	8	16000	4.2	2
ZIKV SV0010	Scutellaris	IT	4	Carcass	9	240000	5.38	2
ZIKV SV0010	Scutellaris	IT	4	Carcass	10	11000	4.04	2
ZIKV SV0010	Aegypti	IT	4	Carcass	1	120000	5.08	2
ZIKV SV0010	Aegypti	IT	4	Carcass	2	190000	5.28	2
ZIKV SV0010	Aegypti	IT	4	Carcass	3	240000	5.38	2
ZIKV SV0010	Aegypti	IT	4	Carcass	4	80000	4.9	2
ZIKV SV0010	Aegypti	IT	4	Carcass	5	230000	5.36	2
ZIKV SV0010	Aegypti	IT	4	Carcass	6	310000	5.49	2
ZIKV SV0010	Aegypti	IT	4	Carcass	7	130000	5.11	2
ZIKV SV0010	Aegypti	IT	4	Carcass	8	150000	5.18	2
ZIKV SV0010	Aegypti	IT	4	Carcass	9	40000	4.6	2
ZIKV SV0010	Aegypti	IT	4	Carcass	10	130000	5.11	2
ZIKV SV0010	Aegypti	IT	4	Carcass	11	80000	4.9	2
ZIKV SV0010	Aegypti	IT	4	Carcass	12	40000	4.6	2
ZIKV SV0010	Albopictus	IT	4	Carcass	1	250000	5.4	2
ZIKV SV0010	Albopictus	IT	4	Carcass	2	200000	5.3	2
ZIKV SV0010	Albopictus	IT	4	Carcass	3	210000	5.32	2
ZIKV SV0010	Albopictus	IT	4	Carcass	4	190000	5.28	2
ZIKV SV0010	Albopictus	IT	4	Carcass	5	180000	5.26	2
ZIKV SV0010	Albopictus	IT	4	Carcass	6	90000	4.95	2
ZIKV SV0010	Albopictus	IT	4	Carcass	7	220000	5.34	2
ZIKV SV0010	Albopictus	IT	4	Carcass	8	460000	5.66	2
ZIKV SV0010	Albopictus	IT	4	Carcass	9	270000	5.43	2
ZIKV SV0010	Albopictus	IT	4	Carcass	10	540000	5.73	2
ZIKV SV0010	Albopictus	IT	4	Carcass	11	300000	5.48	2
ZIKV SV0010	Albopictus	IT	4	Carcass	12	100000	5	2
DENV-1	Scutellaris	IT	4	Carcass	1	22000	4.34	2
DENV-1	Scutellaris	IT	4	Carcass	2	280000	5.45	2
DENV-1	Scutellaris	IT	4	Carcass	3	80000	4.9	2
DENV-1	Scutellaris	IT	4	Carcass	4	31000	4.49	2
DENV-1	Scutellaris	IT	4	Carcass	5	270000	5.43	2
DENV-1	Scutellaris	IT	4	Carcass	6	110000	5.04	2
DENV-1	Scutellaris	IT	4	Carcass	7	70000	4.85	2
DENV-1	Scutellaris	IT	4	Carcass	8	31000	4.49	2
DENV-1	Scutellaris	IT	4	Carcass	9	80000	4.9	2
DENV-1	Aegypti	IT	4	Carcass	1	43000	4.63	2
DENV-1	Aegypti	IT	4	Carcass	2	50000	4.7	2
DENV-1	Aegypti	IT	4	Carcass	3	25000	4.4	2
DENV-1	Aegypti	IT	4	Carcass	4	70000	4.85	2
DENV-1	Aegypti	IT	4	Carcass	5	30000	4.48	2
DENV-1	Aegypti	IT	4	Carcass	6	20000	4.3	2
DENV-1	Aegypti	IT	4	Carcass	7	25000	4.4	2
DENV-1	Aegypti	IT	4	Carcass	8	27000	4.43	2
DENV-1	Aegypti	IT	4	Carcass	9	90000	4.95	2
DENV-1	Aegypti	IT	4	Carcass	10	30000	4.48	2
DENV-1	Aegypti	IT	4	Carcass	11	10000	4	2
DENV-1	Aegypti	IT	4	Carcass	12	21000	4.32	2
DENV-1	Albopictus	IT	4	Carcass	1	210000	5.32	2
DENV-1	Albopictus	IT	4	Carcass	2	220000	5.34	2
DENV-1	Albopictus	IT	4	Carcass	3	180000	5.26	2
DENV-1	Albopictus	IT	4	Carcass	4	130000	5.11	2
DENV-1	Albopictus	IT	4	Carcass	5	210000	5.32	2
DENV-1	Albopictus	IT	4	Carcass	6	140000	5.15	2
DENV-1	Albopictus	IT	4	Carcass	7	130000	5.11	2
DENV-1	Albopictus	IT	4	Carcass	8	410000	5.61	2
DENV-1	Albopictus	IT	4	Carcass	9	310000	5.49	2
DENV-1	Albopictus	IT	4	Carcass	10	380000	5.58	2
DENV-1	Albopictus	IT	4	Carcass	11	180000	5.26	2
DENV-1	Albopictus	IT	4	Carcass	12	280000	5.45	2
DENV-2	Scutellaris	IT	4	Carcass	1	60000	4.78	2
DENV-2	Scutellaris	IT	4	Carcass	2	23000	4.36	2
DENV-2	Scutellaris	IT	4	Carcass	3	6000	3.78	2
DENV-2	Scutellaris	IT	4	Carcass	4	30000	4.48	2
DENV-2	Scutellaris	IT	4	Carcass	5	16000	4.2	2
DENV-2	Scutellaris	IT	4	Carcass	6	7000	3.85	2
DENV-2	Scutellaris	IT	4	Carcass	7	10000	4	2
DENV-2	Scutellaris	IT	4	Carcass	8	170000	5.23	2
DENV-2	Scutellaris	IT	4	Carcass	9	22000	4.34	2
DENV-2	Scutellaris	IT	4	Carcass	10	140000	5.15	2
DENV-2	Scutellaris	IT	4	Carcass	11	100000	5	2
DENV-2	Scutellaris	IT	4	Carcass	12	70000	4.85	2
DENV-2	Aegypti	IT	4	Carcass	1	100000	5	2
DENV-2	Aegypti	IT	4	Carcass	2	120000	5.08	2
DENV-2	Aegypti	IT	4	Carcass	3	19000	4.28	2
DENV-2	Aegypti	IT	4	Carcass	4	110000	5.04	2
DENV-2	Aegypti	IT	4	Carcass	5	11000	4.04	2
DENV-2	Aegypti	IT	4	Carcass	6	60000	4.78	2
DENV-2	Aegypti	IT	4	Carcass	7	14000	4.15	2
DENV-2	Aegypti	IT	4	Carcass	8	6000	3.78	2
DENV-2	Aegypti	IT	4	Carcass	9	110000	5.04	2
DENV-2	Aegypti	IT	4	Carcass	10	17000	4.23	2
DENV-2	Aegypti	IT	4	Carcass	11	13000	4.11	2
DENV-2	Aegypti	IT	4	Carcass	12	14000	4.15	2
DENV-2	Albopictus	IT	4	Carcass	1	160000	5.2	2
DENV-2	Albopictus	IT	4	Carcass	2	320000	5.51	2
DENV-2	Albopictus	IT	4	Carcass	3	120000	5.08	2
DENV-2	Albopictus	IT	4	Carcass	4	260000	5.41	2
DENV-2	Albopictus	IT	4	Carcass	5	340000	5.53	2
DENV-2	Albopictus	IT	4	Carcass	6	160000	5.2	2
DENV-2	Albopictus	IT	4	Carcass	7	320000	5.51	2
DENV-2	Albopictus	IT	4	Carcass	8	150000	5.18	2
DENV-2	Albopictus	IT	4	Carcass	9	24000	4.38	2
DENV-2	Albopictus	IT	4	Carcass	10	23000	4.36	2
DENV-2	Albopictus	IT	4	Carcass	11	170000	5.23	2
DENV-2	Albopictus	IT	4	Carcass	12	10	1.04	2
DENV-3	Scutellaris	IT	4	Carcass	1	31000	4.49	2
DENV-3	Scutellaris	IT	4	Carcass	2	9000	3.95	2
DENV-3	Scutellaris	IT	4	Carcass	3	27000	4.43	2
DENV-3	Scutellaris	IT	4	Carcass	4	2100	3.32	2
DENV-3	Scutellaris	IT	4	Carcass	5	2100	3.32	2
DENV-3	Scutellaris	IT	4	Carcass	6	400	2.6	2
DENV-3	Scutellaris	IT	4	Carcass	7	3400	3.53	2
DENV-3	Scutellaris	IT	4	Carcass	8	600	2.78	2
DENV-3	Scutellaris	IT	4	Carcass	9	1400	3.15	2
DENV-3	Scutellaris	IT	4	Carcass	10	17000	4.23	2
DENV-3	Aegypti	IT	4	Carcass	1	7000	3.85	2
DENV-3	Aegypti	IT	4	Carcass	2	9000	3.95	2
DENV-3	Aegypti	IT	4	Carcass	3	23000	4.36	2
DENV-3	Aegypti	IT	4	Carcass	4	2200	3.34	2
DENV-3	Aegypti	IT	4	Carcass	5	2400	3.38	2
DENV-3	Aegypti	IT	4	Carcass	6	14000	4.15	2
DENV-3	Aegypti	IT	4	Carcass	7	2500	3.4	2
DENV-3	Aegypti	IT	4	Carcass	8	3200	3.51	2
DENV-3	Aegypti	IT	4	Carcass	9	18000	4.26	2
DENV-3	Aegypti	IT	4	Carcass	10	1000	3	2
DENV-3	Aegypti	IT	4	Carcass	11	19000	4.28	2
DENV-3	Aegypti	IT	4	Carcass	12	5000	3.7	2
DENV-3	Albopictus	IT	4	Carcass	1	18000	4.26	2
DENV-3	Albopictus	IT	4	Carcass	2	16000	4.2	2
DENV-3	Albopictus	IT	4	Carcass	3	34000	4.53	2
DENV-3	Albopictus	IT	4	Carcass	4	32000	4.51	2
DENV-3	Albopictus	IT	4	Carcass	5	110000	5.04	2
DENV-3	Albopictus	IT	4	Carcass	6	51000	4.71	2
DENV-3	Albopictus	IT	4	Carcass	7	25000	4.4	2
DENV-3	Albopictus	IT	4	Carcass	8	140000	5.15	2
DENV-3	Albopictus	IT	4	Carcass	9	38000	4.58	2
DENV-3	Albopictus	IT	4	Carcass	10	30000	4.48	2
DENV-3	Albopictus	IT	4	Carcass	11	80000	4.9	2
DENV-3	Albopictus	IT	4	Carcass	12	13000	4.11	2
DENV-4	Scutellaris	IT	4	Carcass	1	25000	4.4	2
DENV-4	Scutellaris	IT	4	Carcass	2	24000	4.38	2
DENV-4	Scutellaris	IT	4	Carcass	3	15000	4.18	2
DENV-4	Scutellaris	IT	4	Carcass	4	900	2.95	2
DENV-4	Scutellaris	IT	4	Carcass	5	4000	3.6	2
DENV-4	Scutellaris	IT	4	Carcass	6	5000	3.7	2
DENV-4	Scutellaris	IT	4	Carcass	7	1300	3.11	2
DENV-4	Scutellaris	IT	4	Carcass	8	1100	3.04	2
DENV-4	Scutellaris	IT	4	Carcass	9	25000	4.4	2
DENV-4	Scutellaris	IT	4	Carcass	10	1000	3	2
DENV-4	Aegypti	IT	4	Carcass	1	13000	4.11	2
DENV-4	Aegypti	IT	4	Carcass	2	12000	4.08	2
DENV-4	Aegypti	IT	4	Carcass	3	7000	3.85	2
DENV-4	Aegypti	IT	4	Carcass	4	3000	3.48	2
DENV-4	Aegypti	IT	4	Carcass	5	110000	5.04	2
DENV-4	Aegypti	IT	4	Carcass	6	14000	4.15	2
DENV-4	Aegypti	IT	4	Carcass	7	24000	4.38	2
DENV-4	Aegypti	IT	4	Carcass	8	70000	4.85	2
DENV-4	Aegypti	IT	4	Carcass	9	7000	3.85	2
DENV-4	Aegypti	IT	4	Carcass	10	12000	4.08	2
DENV-4	Aegypti	IT	4	Carcass	11	9000	3.95	2
DENV-4	Aegypti	IT	4	Carcass	12	8000	3.9	2
DENV-4	Albopictus	IT	4	Carcass	1	16000	4.2	2
DENV-4	Albopictus	IT	4	Carcass	2	150000	5.18	2
DENV-4	Albopictus	IT	4	Carcass	3	35000	4.54	2
DENV-4	Albopictus	IT	4	Carcass	4	50000	4.7	2
DENV-4	Albopictus	IT	4	Carcass	5	28000	4.45	2
DENV-4	Albopictus	IT	4	Carcass	6	70000	4.85	2
DENV-4	Albopictus	IT	4	Carcass	7	40000	4.6	2
DENV-4	Albopictus	IT	4	Carcass	8	60000	4.78	2
DENV-4	Albopictus	IT	4	Carcass	9	23000	4.36	2
DENV-4	Albopictus	IT	4	Carcass	10	60000	4.78	2
DENV-4	Albopictus	IT	4	Carcass	11	8000	3.9	2
DENV-4	Albopictus	IT	4	Carcass	12	60000	4.78	2
ZIKV SV0010	Scutellaris	BF	7	Midgut	1	26000	4.41	1
ZIKV SV0010	Scutellaris	BF	7	Midgut	2	350	2.55	1
ZIKV SV0010	Scutellaris	BF	7	Midgut	3	14000	4.15	1
ZIKV SV0010	Scutellaris	BF	7	Midgut	4	19000	4.28	1
ZIKV SV0010	Scutellaris	BF	7	Midgut	5	3500	3.54	1
ZIKV SV0010	Scutellaris	BF	7	Midgut	6	15000	4.18	1
ZIKV SV0010	Scutellaris	BF	7	Midgut	7	0	0	1
ZIKV SV0010	Scutellaris	BF	7	Midgut	8	7000	3.85	1
ZIKV SV0010	Scutellaris	BF	7	Midgut	9	2700	3.43	1
ZIKV SV0010	Scutellaris	BF	7	Midgut	10	2800	3.45	1
ZIKV SV0010	Scutellaris	BF	7	Midgut	11	12000	4.08	1
ZIKV SV0010	Scutellaris	BF	7	Midgut	12	9000	3.95	1
ZIKV SV0010	Scutellaris	BF	7	Midgut	13	14000	4.15	1
ZIKV SV0010	Scutellaris	BF	7	Midgut	14	18000	4.26	1
ZIKV SV0010	Scutellaris	BF	7	Midgut	15	100000	5	1
ZIKV SV0010	Scutellaris	BF	7	Midgut	16	190000	5.28	1
ZIKV SV0010	Aegypti	BF	7	Midgut	1	90000	4.95	1
ZIKV SV0010	Aegypti	BF	7	Midgut	2	25000	4.4	1
ZIKV SV0010	Aegypti	BF	7	Midgut	3	16000	4.2	1
ZIKV SV0010	Aegypti	BF	7	Midgut	4	20000	4.3	1
ZIKV SV0010	Aegypti	BF	7	Midgut	5	220000	5.34	1
ZIKV SV0010	Aegypti	BF	7	Midgut	6	90000	4.95	1
ZIKV SV0010	Aegypti	BF	7	Midgut	7	50000	4.7	1
ZIKV SV0010	Aegypti	BF	7	Midgut	8	190000	5.28	1
ZIKV SV0010	Aegypti	BF	7	Midgut	9	190000	5.28	1
ZIKV SV0010	Aegypti	BF	7	Midgut	10	160000	5.2	1
ZIKV SV0010	Aegypti	BF	7	Midgut	11	60000	4.78	1
ZIKV SV0010	Aegypti	BF	7	Midgut	12	80000	4.9	1
ZIKV SV0010	Aegypti	BF	7	Midgut	13	230000	5.36	1
ZIKV SV0010	Aegypti	BF	7	Midgut	14	28000	4.45	1
ZIKV SV0010	Aegypti	BF	7	Midgut	15	250000	5.4	1
ZIKV SV0010	Aegypti	BF	7	Midgut	16	360000	5.56	1
ZIKV SV0010	Aegypti	BF	7	Midgut	17	160000	5.2	1
ZIKV SV0010	Aegypti	BF	7	Midgut	18	130000	5.11	1
ZIKV SV0010	Albopictus	BF	7	Midgut	1	8000	3.9	1
ZIKV SV0010	Albopictus	BF	7	Midgut	2	3100	3.49	1
ZIKV SV0010	Albopictus	BF	7	Midgut	3	800	2.9	1
ZIKV SV0010	Albopictus	BF	7	Midgut	4	60000	4.78	1
ZIKV SV0010	Albopictus	BF	7	Midgut	5	50000	4.7	1
ZIKV SV0010	Albopictus	BF	7	Midgut	6	50000	4.7	1
ZIKV SV0010	Albopictus	BF	7	Midgut	7	100000	5	1
ZIKV SV0010	Albopictus	BF	7	Midgut	8	290000	5.46	1
ZIKV SV0010	Albopictus	BF	7	Midgut	9	22000	4.34	1
ZIKV SV0010	Albopictus	BF	7	Midgut	10	13000	4.11	1
ZIKV SV0010	Albopictus	BF	7	Midgut	11	5000	3.7	1
ZIKV SV0010	Albopictus	BF	7	Midgut	12	90000	4.95	1
ZIKV SV0010	Albopictus	BF	7	Midgut	13	2600	3.42	1
ZIKV SV0010	Albopictus	BF	7	Midgut	14	90000	4.95	1
ZIKV SV0010	Albopictus	BF	7	Midgut	15	2200	3.34	1
ZIKV SV0010	Albopictus	BF	7	Midgut	16	1600	3.2	1
ZIKV SV0010	Albopictus	BF	7	Midgut	17	1100	3.04	1
ZIKV SV0010	Albopictus	BF	7	Midgut	18	24000	4.38	1
DENV-1	Scutellaris	BF	7	Midgut	1	0	0	1
DENV-1	Scutellaris	BF	7	Midgut	2	150000	5.18	1
DENV-1	Scutellaris	BF	7	Midgut	3	400000	5.6	1
DENV-1	Scutellaris	BF	7	Midgut	4	210000	5.32	1
DENV-1	Scutellaris	BF	7	Midgut	5	1400	3.15	1
DENV-1	Scutellaris	BF	7	Midgut	6	120000	5.08	1
DENV-1	Scutellaris	BF	7	Midgut	7	110000	5.04	1
DENV-1	Scutellaris	BF	7	Midgut	8	0	0	1
DENV-1	Scutellaris	BF	7	Midgut	9	0	0	1
DENV-1	Scutellaris	BF	7	Midgut	10	150000	5.18	1
DENV-1	Scutellaris	BF	7	Midgut	11	49000	4.69	1
DENV-1	Scutellaris	BF	7	Midgut	12	0	0	1
DENV-1	Scutellaris	BF	7	Midgut	13	0	0	1
DENV-1	Scutellaris	BF	7	Midgut	14	310000	5.49	1
DENV-1	Aegypti	BF	7	Midgut	1	110000	5.04	1
DENV-1	Aegypti	BF	7	Midgut	2	70000	4.85	1
DENV-1	Aegypti	BF	7	Midgut	3	240000	5.38	1
DENV-1	Aegypti	BF	7	Midgut	4	0	0	1
DENV-1	Aegypti	BF	7	Midgut	5	36000	4.56	1
DENV-1	Aegypti	BF	7	Midgut	6	0	0	1
DENV-1	Aegypti	BF	7	Midgut	7	170000	5.23	1
DENV-1	Aegypti	BF	7	Midgut	8	33000	4.52	1
DENV-1	Aegypti	BF	7	Midgut	9	46000	4.66	1
DENV-1	Aegypti	BF	7	Midgut	10	18000	4.26	1
DENV-1	Aegypti	BF	7	Midgut	11	410000	5.61	1
DENV-1	Aegypti	BF	7	Midgut	12	33000	4.52	1
DENV-1	Aegypti	BF	7	Midgut	13	1900	3.28	1
DENV-1	Aegypti	BF	7	Midgut	14	17000	4.23	1
DENV-1	Aegypti	BF	7	Midgut	15	170000	5.23	1
DENV-1	Aegypti	BF	7	Midgut	16	600000	5.78	1
DENV-1	Aegypti	BF	7	Midgut	17	330000	5.52	1
DENV-1	Aegypti	BF	7	Midgut	18	200000	5.3	1
DENV-1	Albopictus	BF	7	Midgut	1	120000	5.08	1
DENV-1	Albopictus	BF	7	Midgut	2	60000	4.78	1
DENV-1	Albopictus	BF	7	Midgut	3	0	0	1
DENV-1	Albopictus	BF	7	Midgut	4	0	0	1
DENV-1	Albopictus	BF	7	Midgut	5	27000	4.43	1
DENV-1	Albopictus	BF	7	Midgut	6	370000	5.57	1
DENV-1	Albopictus	BF	7	Midgut	7	31000	4.49	1
DENV-1	Albopictus	BF	7	Midgut	8	29000	4.46	1
DENV-1	Albopictus	BF	7	Midgut	9	2700	3.43	1
DENV-1	Albopictus	BF	7	Midgut	10	0	0	1
DENV-1	Albopictus	BF	7	Midgut	11	0	0	1
DENV-1	Albopictus	BF	7	Midgut	12	0	0	1
DENV-1	Albopictus	BF	7	Midgut	13	10000	4	1
DENV-1	Albopictus	BF	7	Midgut	14	35000	4.54	1
DENV-1	Albopictus	BF	7	Midgut	15	0	0	1
DENV-1	Albopictus	BF	7	Midgut	16	0	0	1
DENV-1	Albopictus	BF	7	Midgut	17	0	0	1
DENV-1	Albopictus	BF	7	Midgut	18	26000	4.41	1
DENV-2	Scutellaris	BF	7	Midgut	1	0	0	1
DENV-2	Scutellaris	BF	7	Midgut	2	0	0	1
DENV-2	Scutellaris	BF	7	Midgut	3	0	0	1
DENV-2	Scutellaris	BF	7	Midgut	4	0	0	1
DENV-2	Scutellaris	BF	7	Midgut	5	0	0	1
DENV-2	Scutellaris	BF	7	Midgut	6	0	0	1
DENV-2	Aegypti	BF	7	Midgut	1	80000	4.9	1
DENV-2	Aegypti	BF	7	Midgut	2	0	0	1
DENV-2	Aegypti	BF	7	Midgut	3	37000	4.57	1
DENV-2	Aegypti	BF	7	Midgut	4	0	0	1
DENV-2	Aegypti	BF	7	Midgut	5	140000	5.15	1
DENV-2	Aegypti	BF	7	Midgut	6	0	0	1
DENV-2	Albopictus	BF	7	Midgut	1	0	0	1
DENV-2	Albopictus	BF	7	Midgut	2	300	2.48	1
DENV-2	Albopictus	BF	7	Midgut	3	0	0	1
DENV-2	Albopictus	BF	7	Midgut	4	0	0	1
DENV-2	Albopictus	BF	7	Midgut	5	36000	4.56	1
DENV-2	Albopictus	BF	7	Midgut	6	0	0	1
DENV-3	Scutellaris	BF	7	Midgut	1	20	1.32	1
DENV-3	Scutellaris	BF	7	Midgut	2	2000	3.3	1
DENV-3	Scutellaris	BF	7	Midgut	3	210	2.32	1
DENV-3	Scutellaris	BF	7	Midgut	4	50	1.71	1
DENV-3	Scutellaris	BF	7	Midgut	5	1900	3.28	1
DENV-3	Scutellaris	BF	7	Midgut	6	50	1.71	1
DENV-3	Scutellaris	BF	7	Midgut	7	2200	3.34	1
DENV-3	Scutellaris	BF	7	Midgut	8	100	2	1
DENV-3	Scutellaris	BF	7	Midgut	9	2300	3.36	1
DENV-3	Scutellaris	BF	7	Midgut	10	3800	3.58	1
DENV-3	Scutellaris	BF	7	Midgut	11	2600	3.42	1
DENV-3	Scutellaris	BF	7	Midgut	12	19000	4.28	1
DENV-3	Aegypti	BF	7	Midgut	1	110000	5.04	1
DENV-3	Aegypti	BF	7	Midgut	2	24000	4.38	1
DENV-3	Aegypti	BF	7	Midgut	3	14000	4.15	1
DENV-3	Aegypti	BF	7	Midgut	4	70000	4.85	1
DENV-3	Aegypti	BF	7	Midgut	5	100000	5	1
DENV-3	Aegypti	BF	7	Midgut	6	15000	4.18	1
DENV-3	Aegypti	BF	7	Midgut	7	70000	4.85	1
DENV-3	Aegypti	BF	7	Midgut	8	70000	4.85	1
DENV-3	Aegypti	BF	7	Midgut	9	110000	5.04	1
DENV-3	Aegypti	BF	7	Midgut	10	60000	4.78	1
DENV-3	Aegypti	BF	7	Midgut	11	70000	4.85	1
DENV-3	Aegypti	BF	7	Midgut	12	8000	3.9	1
DENV-3	Albopictus	BF	7	Midgut	1	1100	3.04	1
DENV-3	Albopictus	BF	7	Midgut	2	2400	3.38	1
DENV-3	Albopictus	BF	7	Midgut	3	13000	4.11	1
DENV-3	Albopictus	BF	7	Midgut	4	15000	4.18	1
DENV-3	Albopictus	BF	7	Midgut	5	32000	4.51	1
DENV-3	Albopictus	BF	7	Midgut	6	53000	4.72	1
DENV-3	Albopictus	BF	7	Midgut	7	310000	5.49	1
DENV-3	Albopictus	BF	7	Midgut	8	15000	4.18	1
DENV-3	Albopictus	BF	7	Midgut	9	10000	4	1
DENV-3	Albopictus	BF	7	Midgut	10	23000	4.36	1
DENV-3	Albopictus	BF	7	Midgut	11	28000	4.45	1
DENV-3	Albopictus	BF	7	Midgut	12	37000	4.57	1
DENV-4	Scutellaris	BF	7	Midgut	1	0	0	1
DENV-4	Scutellaris	BF	7	Midgut	2	0	0	1
DENV-4	Scutellaris	BF	7	Midgut	3	0	0	1
DENV-4	Scutellaris	BF	7	Midgut	4	20000	4.3	1
DENV-4	Scutellaris	BF	7	Midgut	5	0	0	1
DENV-4	Scutellaris	BF	7	Midgut	6	29000	4.46	1
DENV-4	Scutellaris	BF	7	Midgut	7	0	0	1
DENV-4	Scutellaris	BF	7	Midgut	8	10000	4	1
DENV-4	Scutellaris	BF	7	Midgut	9	7000	3.85	1
DENV-4	Scutellaris	BF	7	Midgut	10	0	0	1
DENV-4	Scutellaris	BF	7	Midgut	11	0	0	1
DENV-4	Scutellaris	BF	7	Midgut	12	15000	4.18	1
DENV-4	Aegypti	BF	7	Midgut	1	60000	4.78	1
DENV-4	Aegypti	BF	7	Midgut	2	20000	4.3	1
DENV-4	Aegypti	BF	7	Midgut	3	13000	4.11	1
DENV-4	Aegypti	BF	7	Midgut	4	20000	4.3	1
DENV-4	Aegypti	BF	7	Midgut	5	8000	3.9	1
DENV-4	Aegypti	BF	7	Midgut	6	9000	3.95	1
DENV-4	Aegypti	BF	7	Midgut	7	3600	3.56	1
DENV-4	Aegypti	BF	7	Midgut	8	80000	4.9	1
DENV-4	Aegypti	BF	7	Midgut	9	90000	4.95	1
DENV-4	Aegypti	BF	7	Midgut	10	90000	4.95	1
DENV-4	Aegypti	BF	7	Midgut	11	5000	3.7	1
DENV-4	Aegypti	BF	7	Midgut	12	26000	4.41	1
DENV-4	Albopictus	BF	7	Midgut	1	0	0	1
DENV-4	Albopictus	BF	7	Midgut	2	0	0	1
DENV-4	Albopictus	BF	7	Midgut	3	0	0	1
DENV-4	Albopictus	BF	7	Midgut	4	70000	4.85	1
DENV-4	Albopictus	BF	7	Midgut	5	0	0	1
DENV-4	Albopictus	BF	7	Midgut	6	0	0	1
DENV-4	Albopictus	BF	7	Midgut	7	0	0	1
DENV-4	Albopictus	BF	7	Midgut	8	0	0	1
DENV-4	Albopictus	BF	7	Midgut	9	0	0	1
DENV-4	Albopictus	BF	7	Midgut	10	100000	5	1
DENV-4	Albopictus	BF	7	Midgut	11	30000	4.48	1
DENV-4	Albopictus	BF	7	Midgut	12	34000	4.53	1
ZIKV SV0010	Scutellaris	BF	7	Midgut	1	0	0	2
ZIKV SV0010	Scutellaris	BF	7	Midgut	2	2600	3.42	2
ZIKV SV0010	Scutellaris	BF	7	Midgut	3	0	0	2
ZIKV SV0010	Scutellaris	BF	7	Midgut	4	0	0	2
ZIKV SV0010	Scutellaris	BF	7	Midgut	5	0	0	2
ZIKV SV0010	Scutellaris	BF	7	Midgut	6	0	0	2
ZIKV SV0010	Scutellaris	BF	7	Midgut	7	0	0	2
ZIKV SV0010	Scutellaris	BF	7	Midgut	8	90	1.96	2
ZIKV SV0010	Scutellaris	BF	7	Midgut	9	50	1.71	2
ZIKV SV0010	Scutellaris	BF	7	Midgut	10	0	0	2
ZIKV SV0010	Scutellaris	BF	7	Midgut	11	16000	4.2	2
ZIKV SV0010	Scutellaris	BF	7	Midgut	12	50000	4.7	2
ZIKV SV0010	Aegypti	BF	7	Midgut	1	360000	5.56	2
ZIKV SV0010	Aegypti	BF	7	Midgut	2	140000	5.15	2
ZIKV SV0010	Aegypti	BF	7	Midgut	3	150000	5.18	2
ZIKV SV0010	Aegypti	BF	7	Midgut	4	120000	5.08	2
ZIKV SV0010	Aegypti	BF	7	Midgut	5	12000	4.08	2
ZIKV SV0010	Aegypti	BF	7	Midgut	6	110000	5.04	2
ZIKV SV0010	Aegypti	BF	7	Midgut	7	21000	4.32	2
ZIKV SV0010	Aegypti	BF	7	Midgut	8	13000	4.11	2
ZIKV SV0010	Aegypti	BF	7	Midgut	9	170000	5.23	2
ZIKV SV0010	Aegypti	BF	7	Midgut	10	160000	5.2	2
ZIKV SV0010	Aegypti	BF	7	Midgut	11	270000	5.43	2
ZIKV SV0010	Aegypti	BF	7	Midgut	12	190000	5.28	2
ZIKV SV0010	Albopictus	BF	7	Midgut	1	0	0	2
ZIKV SV0010	Albopictus	BF	7	Midgut	2	1200	3.08	2
ZIKV SV0010	Albopictus	BF	7	Midgut	3	0	0	2
ZIKV SV0010	Albopictus	BF	7	Midgut	4	34000	4.53	2
ZIKV SV0010	Albopictus	BF	7	Midgut	5	0	0	2
ZIKV SV0010	Albopictus	BF	7	Midgut	6	140000	5.15	2
ZIKV SV0010	Albopictus	BF	7	Midgut	7	100000	5	2
ZIKV SV0010	Albopictus	BF	7	Midgut	8	110000	5.04	2
ZIKV SV0010	Albopictus	BF	7	Midgut	9	11000	4.04	2
ZIKV SV0010	Albopictus	BF	7	Midgut	10	21000	4.32	2
ZIKV SV0010	Albopictus	BF	7	Midgut	11	15000	4.18	2
ZIKV SV0010	Albopictus	BF	7	Midgut	12	25000	4.4	2
DENV-1	Scutellaris	BF	7	Midgut	1	0	0	2
DENV-1	Scutellaris	BF	7	Midgut	2	0	0	2
DENV-1	Scutellaris	BF	7	Midgut	3	280000	5.45	2
DENV-1	Scutellaris	BF	7	Midgut	4	0	0	2
DENV-1	Scutellaris	BF	7	Midgut	5	430000	5.63	2
DENV-1	Scutellaris	BF	7	Midgut	6	200000	5.3	2
DENV-1	Scutellaris	BF	7	Midgut	7	220000	5.34	2
DENV-1	Scutellaris	BF	7	Midgut	8	0	0	2
DENV-1	Scutellaris	BF	7	Midgut	9	170000	5.23	2
DENV-1	Scutellaris	BF	7	Midgut	10	6000	3.78	2
DENV-1	Scutellaris	BF	7	Midgut	11	390000	5.59	2
DENV-1	Scutellaris	BF	7	Midgut	12	160000	5.2	2
DENV-1	Aegypti	BF	7	Midgut	1	190000	5.28	2
DENV-1	Aegypti	BF	7	Midgut	2	180000	5.26	2
DENV-1	Aegypti	BF	7	Midgut	3	220000	5.34	2
DENV-1	Aegypti	BF	7	Midgut	4	530000	5.72	2
DENV-1	Aegypti	BF	7	Midgut	5	160000	5.2	2
DENV-1	Aegypti	BF	7	Midgut	6	12000	4.08	2
DENV-1	Aegypti	BF	7	Midgut	7	240000	5.38	2
DENV-1	Aegypti	BF	7	Midgut	8	100000	5	2
DENV-1	Aegypti	BF	7	Midgut	9	360000	5.56	2
DENV-1	Aegypti	BF	7	Midgut	10	380000	5.58	2
DENV-1	Aegypti	BF	7	Midgut	11	190000	5.28	2
DENV-1	Aegypti	BF	7	Midgut	12	150000	5.18	2
DENV-1	Albopictus	BF	7	Midgut	1	130000	5.11	2
DENV-1	Albopictus	BF	7	Midgut	2	0	0	2
DENV-1	Albopictus	BF	7	Midgut	3	320000	5.51	2
DENV-1	Albopictus	BF	7	Midgut	4	0	0	2
DENV-1	Albopictus	BF	7	Midgut	5	110000	5.04	2
DENV-1	Albopictus	BF	7	Midgut	6	0	0	2
DENV-1	Albopictus	BF	7	Midgut	7	39000	4.59	2
DENV-1	Albopictus	BF	7	Midgut	8	0	0	2
DENV-1	Albopictus	BF	7	Midgut	9	190000	5.28	2
DENV-1	Albopictus	BF	7	Midgut	10	0	0	2
DENV-1	Albopictus	BF	7	Midgut	11	0	0	2
DENV-1	Albopictus	BF	7	Midgut	12	130000	5.11	2
DENV-2	Scutellaris	BF	7	Midgut	1	0	0	2
DENV-2	Scutellaris	BF	7	Midgut	2	0	0	2
DENV-2	Scutellaris	BF	7	Midgut	3	0	0	2
DENV-2	Scutellaris	BF	7	Midgut	4	14000	4.15	2
DENV-2	Scutellaris	BF	7	Midgut	5	0	0	2
DENV-2	Scutellaris	BF	7	Midgut	6	30	1.49	2
DENV-2	Scutellaris	BF	7	Midgut	7	0	0	2
DENV-2	Scutellaris	BF	7	Midgut	8	0	0	2
DENV-2	Scutellaris	BF	7	Midgut	9	0	0	2
DENV-2	Scutellaris	BF	7	Midgut	10	0	0	2
DENV-2	Scutellaris	BF	7	Midgut	11	0	0	2
DENV-2	Scutellaris	BF	7	Midgut	12	0	0	2
DENV-2	Scutellaris	BF	7	Midgut	13	0	0	2
DENV-2	Scutellaris	BF	7	Midgut	14	0	0	2
DENV-2	Scutellaris	BF	7	Midgut	15	9000	3.95	2
DENV-2	Scutellaris	BF	7	Midgut	16	0	0	2
DENV-2	Scutellaris	BF	7	Midgut	17	0	0	2
DENV-2	Scutellaris	BF	7	Midgut	18	0	0	2
DENV-2	Aegypti	BF	7	Midgut	1	130000	5.11	2
DENV-2	Aegypti	BF	7	Midgut	2	120000	5.08	2
DENV-2	Aegypti	BF	7	Midgut	3	16000	4.2	2
DENV-2	Aegypti	BF	7	Midgut	4	18000	4.26	2
DENV-2	Aegypti	BF	7	Midgut	5	2700	3.43	2
DENV-2	Aegypti	BF	7	Midgut	6	210000	5.32	2
DENV-2	Aegypti	BF	7	Midgut	7	0	0	2
DENV-2	Aegypti	BF	7	Midgut	8	3200	3.51	2
DENV-2	Aegypti	BF	7	Midgut	9	1400	3.15	2
DENV-2	Aegypti	BF	7	Midgut	10	37000	4.57	2
DENV-2	Aegypti	BF	7	Midgut	11	33000	4.52	2
DENV-2	Aegypti	BF	7	Midgut	12	3400	3.53	2
DENV-2	Aegypti	BF	7	Midgut	13	22000	4.34	2
DENV-2	Aegypti	BF	7	Midgut	14	17000	4.23	2
DENV-2	Aegypti	BF	7	Midgut	15	210000	5.32	2
DENV-2	Aegypti	BF	7	Midgut	16	70000	4.85	2
DENV-2	Aegypti	BF	7	Midgut	17	60000	4.78	2
DENV-2	Aegypti	BF	7	Midgut	18	2200	3.34	2
DENV-2	Albopictus	BF	7	Midgut	1	0	0	2
DENV-2	Albopictus	BF	7	Midgut	2	0	0	2
DENV-2	Albopictus	BF	7	Midgut	3	0	0	2
DENV-2	Albopictus	BF	7	Midgut	4	48000	4.68	2
DENV-2	Albopictus	BF	7	Midgut	5	0	0	2
DENV-2	Albopictus	BF	7	Midgut	6	11000	4.04	2
DENV-2	Albopictus	BF	7	Midgut	7	0	0	2
DENV-2	Albopictus	BF	7	Midgut	8	0	0	2
DENV-2	Albopictus	BF	7	Midgut	9	0	0	2
DENV-2	Albopictus	BF	7	Midgut	10	0	0	2
DENV-2	Albopictus	BF	7	Midgut	11	1300	3.11	2
DENV-2	Albopictus	BF	7	Midgut	12	0	0	2
DENV-2	Albopictus	BF	7	Midgut	13	0	0	2
DENV-2	Albopictus	BF	7	Midgut	14	0	0	2
DENV-2	Albopictus	BF	7	Midgut	15	10000	4	2
DENV-2	Albopictus	BF	7	Midgut	16	0	0	2
DENV-2	Albopictus	BF	7	Midgut	17	0	0	2
DENV-2	Albopictus	BF	7	Midgut	18	0	0	2
DENV-3	Scutellaris	BF	7	Midgut	1	0	0	2
DENV-3	Scutellaris	BF	7	Midgut	2	1100	3.04	2
DENV-3	Scutellaris	BF	7	Midgut	3	0	0	2
DENV-3	Scutellaris	BF	7	Midgut	4	0	0	2
DENV-3	Scutellaris	BF	7	Midgut	5	0	0	2
DENV-3	Scutellaris	BF	7	Midgut	6	240	2.38	2
DENV-3	Scutellaris	BF	7	Midgut	7	0	0	2
DENV-3	Scutellaris	BF	7	Midgut	8	3500	3.54	2
DENV-3	Scutellaris	BF	7	Midgut	9	7000	3.85	2
DENV-3	Scutellaris	BF	7	Midgut	10	1100	3.04	2
DENV-3	Scutellaris	BF	7	Midgut	11	4000	3.6	2
DENV-3	Scutellaris	BF	7	Midgut	12	0	0	2
DENV-3	Aegypti	BF	7	Midgut	1	1400	3.15	2
DENV-3	Aegypti	BF	7	Midgut	2	1300	3.11	2
DENV-3	Aegypti	BF	7	Midgut	3	16000	4.2	2
DENV-3	Aegypti	BF	7	Midgut	4	130000	5.11	2
DENV-3	Aegypti	BF	7	Midgut	5	27000	4.43	2
DENV-3	Aegypti	BF	7	Midgut	6	12000	4.08	2
DENV-3	Aegypti	BF	7	Midgut	7	120000	5.08	2
DENV-3	Aegypti	BF	7	Midgut	8	100000	5	2
DENV-3	Aegypti	BF	7	Midgut	9	230000	5.36	2
DENV-3	Aegypti	BF	7	Midgut	10	70000	4.85	2
DENV-3	Aegypti	BF	7	Midgut	11	90000	4.95	2
DENV-3	Aegypti	BF	7	Midgut	12	160000	5.2	2
DENV-3	Albopictus	BF	7	Midgut	1	400	2.6	2
DENV-3	Albopictus	BF	7	Midgut	2	1400	3.15	2
DENV-3	Albopictus	BF	7	Midgut	3	22000	4.34	2
DENV-3	Albopictus	BF	7	Midgut	4	30	1.49	2
DENV-3	Albopictus	BF	7	Midgut	5	100000	5	2
DENV-3	Albopictus	BF	7	Midgut	6	15000	4.18	2
DENV-3	Albopictus	BF	7	Midgut	7	120000	5.08	2
DENV-3	Albopictus	BF	7	Midgut	8	100000	5	2
DENV-3	Albopictus	BF	7	Midgut	9	90000	4.95	2
DENV-3	Albopictus	BF	7	Midgut	10	160000	5.2	2
DENV-3	Albopictus	BF	7	Midgut	11	240000	5.38	2
DENV-3	Albopictus	BF	7	Midgut	12	800	2.9	2
DENV-4	Scutellaris	BF	7	Midgut	1	0	0	2
DENV-4	Scutellaris	BF	7	Midgut	2	0	0	2
DENV-4	Scutellaris	BF	7	Midgut	3	0	0	2
DENV-4	Scutellaris	BF	7	Midgut	4	18000	4.26	2
DENV-4	Scutellaris	BF	7	Midgut	5	0	0	2
DENV-4	Scutellaris	BF	7	Midgut	6	0	0	2
DENV-4	Scutellaris	BF	7	Midgut	7	0	0	2
DENV-4	Scutellaris	BF	7	Midgut	8	0	0	2
DENV-4	Scutellaris	BF	7	Midgut	9	0	0	2
DENV-4	Scutellaris	BF	7	Midgut	10	0	0	2
DENV-4	Scutellaris	BF	7	Midgut	11	15000	4.18	2
DENV-4	Scutellaris	BF	7	Midgut	12	10000	4	2
DENV-4	Aegypti	BF	7	Midgut	1	12000	4.08	2
DENV-4	Aegypti	BF	7	Midgut	2	0	0	2
DENV-4	Aegypti	BF	7	Midgut	3	180000	5.26	2
DENV-4	Aegypti	BF	7	Midgut	4	0	0	2
DENV-4	Aegypti	BF	7	Midgut	5	0	0	2
DENV-4	Aegypti	BF	7	Midgut	6	14000	4.15	2
DENV-4	Aegypti	BF	7	Midgut	7	0	0	3
DENV-4	Aegypti	BF	7	Midgut	8	2100	3.32	3
DENV-4	Aegypti	BF	7	Midgut	9	0	0	3
DENV-4	Aegypti	BF	7	Midgut	10	0	0	3
DENV-4	Aegypti	BF	7	Midgut	11	0	0	3
DENV-4	Aegypti	BF	7	Midgut	12	2000	3.3	3
DENV-4	Albopictus	BF	7	Midgut	1	0	0	3
DENV-4	Albopictus	BF	7	Midgut	2	11000	4.04	3
DENV-4	Albopictus	BF	7	Midgut	3	0	0	3
DENV-4	Albopictus	BF	7	Midgut	4	180000	5.26	3
DENV-4	Albopictus	BF	7	Midgut	5	0	0	3
DENV-4	Albopictus	BF	7	Midgut	6	180000	5.26	3
DENV-4	Albopictus	BF	7	Midgut	7	350000	5.54	3
DENV-4	Albopictus	BF	7	Midgut	8	100000	5	3
DENV-4	Albopictus	BF	7	Midgut	9	0	0	3
DENV-4	Albopictus	BF	7	Midgut	10	11000	4.04	3
DENV-4	Albopictus	BF	7	Midgut	11	0	0	3
DENV-4	Albopictus	BF	7	Midgut	12	180000	5.26	3
DENV-4	Scutellaris	BF	7	Midgut	1	0	0	3
DENV-4	Scutellaris	BF	7	Midgut	2	400	2.6	3
DENV-4	Scutellaris	BF	7	Midgut	3	1300	3.11	3
DENV-4	Scutellaris	BF	7	Midgut	4	1300	3.11	3
DENV-4	Scutellaris	BF	7	Midgut	5	1600	3.2	3
DENV-4	Scutellaris	BF	7	Midgut	6	2300	3.36	3
DENV-4	Scutellaris	BF	7	Midgut	7	110000	5.04	3
DENV-4	Scutellaris	BF	7	Midgut	8	60000	4.78	3
DENV-4	Scutellaris	BF	7	Midgut	9	0	0	3
DENV-4	Scutellaris	BF	7	Midgut	10	2200	3.34	3
DENV-4	Scutellaris	BF	7	Midgut	11	0	0	3
DENV-4	Scutellaris	BF	7	Midgut	12	50000	4.7	3
DENV-4	Aegypti	BF	7	Midgut	1	170000	5.23	3
DENV-4	Aegypti	BF	7	Midgut	2	0	0	3
DENV-4	Aegypti	BF	7	Midgut	3	100000	5	3
DENV-4	Aegypti	BF	7	Midgut	4	220	2.34	3
DENV-4	Aegypti	BF	7	Midgut	5	8000	3.9	3
DENV-4	Aegypti	BF	7	Midgut	6	120	2.08	3
DENV-4	Aegypti	BF	7	Midgut	7	0	0	2
DENV-4	Aegypti	BF	7	Midgut	8	19000	4.28	2
DENV-4	Aegypti	BF	7	Midgut	9	0	0	2
DENV-4	Aegypti	BF	7	Midgut	10	70000	4.85	2
DENV-4	Aegypti	BF	7	Midgut	11	11000	4.04	2
DENV-4	Aegypti	BF	7	Midgut	12	0	0	2
DENV-4	Albopictus	BF	7	Midgut	1	0	0	2
DENV-4	Albopictus	BF	7	Midgut	2	260000	5.41	2
DENV-4	Albopictus	BF	7	Midgut	3	340000	5.53	2
DENV-4	Albopictus	BF	7	Midgut	4	0	0	2
DENV-4	Albopictus	BF	7	Midgut	5	190000	5.28	2
DENV-4	Albopictus	BF	7	Midgut	6	1800	3.26	2
DENV-4	Albopictus	BF	7	Midgut	7	0	0	2
DENV-4	Albopictus	BF	7	Midgut	8	190000	5.28	2
DENV-4	Albopictus	BF	7	Midgut	9	0	0	2
DENV-4	Albopictus	BF	7	Midgut	10	18000	4.26	2
DENV-4	Albopictus	BF	7	Midgut	11	160000	5.2	2
DENV-4	Albopictus	BF	7	Midgut	12	15000	4.18	2
ZIKV SV0010	Scutellaris	BF	14	Salivary glands	1	0	0	1
ZIKV SV0010	Scutellaris	BF	14	Salivary glands	2	130	2.12	1
ZIKV SV0010	Scutellaris	BF	14	Salivary glands	3	0	0	1
ZIKV SV0010	Scutellaris	BF	14	Salivary glands	4	0	0	1
ZIKV SV0010	Scutellaris	BF	14	Salivary glands	5	10	1.04	1
ZIKV SV0010	Scutellaris	BF	14	Salivary glands	6	0	0	1
ZIKV SV0010	Scutellaris	BF	14	Salivary glands	7	0	0	1
ZIKV SV0010	Scutellaris	BF	14	Salivary glands	8	120000	5.08	1
ZIKV SV0010	Scutellaris	BF	14	Salivary glands	9	360000	5.56	1
ZIKV SV0010	Scutellaris	BF	14	Salivary glands	10	28000	4.45	1
ZIKV SV0010	Scutellaris	BF	14	Salivary glands	11	0	0	1
ZIKV SV0010	Scutellaris	BF	14	Salivary glands	12	0	0	1
ZIKV SV0010	Aegypti	BF	14	Salivary glands	1	350000	5.54	1
ZIKV SV0010	Aegypti	BF	14	Salivary glands	2	60000	4.78	1
ZIKV SV0010	Aegypti	BF	14	Salivary glands	3	530000	5.72	1
ZIKV SV0010	Aegypti	BF	14	Salivary glands	4	450000	5.65	1
ZIKV SV0010	Aegypti	BF	14	Salivary glands	5	380000	5.58	1
ZIKV SV0010	Aegypti	BF	14	Salivary glands	6	340000	5.53	1
ZIKV SV0010	Aegypti	BF	14	Salivary glands	7	400000	5.6	1
ZIKV SV0010	Aegypti	BF	14	Salivary glands	8	270000	5.43	1
ZIKV SV0010	Aegypti	BF	14	Salivary glands	9	260000	5.41	1
ZIKV SV0010	Aegypti	BF	14	Salivary glands	10	16000	4.2	1
ZIKV SV0010	Aegypti	BF	14	Salivary glands	11	280000	5.45	1
ZIKV SV0010	Aegypti	BF	14	Salivary glands	12	270000	5.43	1
ZIKV SV0010	Aegypti	BF	14	Salivary glands	13	140000	5.15	1
ZIKV SV0010	Aegypti	BF	14	Salivary glands	14	70000	4.85	1
ZIKV SV0010	Aegypti	BF	14	Salivary glands	15	19000	4.28	1
ZIKV SV0010	Aegypti	BF	14	Salivary glands	16	30000	4.48	1
ZIKV SV0010	Aegypti	BF	14	Salivary glands	17	240000	5.38	1
ZIKV SV0010	Aegypti	BF	14	Salivary glands	18	3300	3.52	1
ZIKV SV0010	Albopictus	BF	14	Salivary glands	1	410000	5.61	1
ZIKV SV0010	Albopictus	BF	14	Salivary glands	2	6000	3.78	1
ZIKV SV0010	Albopictus	BF	14	Salivary glands	3	0	0	1
ZIKV SV0010	Albopictus	BF	14	Salivary glands	4	0	0	1
ZIKV SV0010	Albopictus	BF	14	Salivary glands	5	0	0	1
ZIKV SV0010	Albopictus	BF	14	Salivary glands	6	50000	4.7	1
ZIKV SV0010	Albopictus	BF	14	Salivary glands	7	390000	5.59	1
ZIKV SV0010	Albopictus	BF	14	Salivary glands	8	180000	5.26	1
ZIKV SV0010	Albopictus	BF	14	Salivary glands	9	210000	5.32	1
ZIKV SV0010	Albopictus	BF	14	Salivary glands	10	24000	4.38	1
ZIKV SV0010	Albopictus	BF	14	Salivary glands	11	0	0	1
ZIKV SV0010	Albopictus	BF	14	Salivary glands	12	460000	5.66	1
ZIKV SV0010	Albopictus	BF	14	Salivary glands	13	0	0	1
ZIKV SV0010	Albopictus	BF	14	Salivary glands	14	380000	5.58	1
ZIKV SV0010	Albopictus	BF	14	Salivary glands	15	170000	5.23	1
ZIKV SV0010	Albopictus	BF	14	Salivary glands	16	3200	3.51	1
ZIKV SV0010	Albopictus	BF	14	Salivary glands	17	910000	5.96	1
ZIKV SV0010	Albopictus	BF	14	Salivary glands	18	0	0	1
DENV-1	Scutellaris	BF	14	Salivary glands	1	0	0	1
DENV-1	Scutellaris	BF	14	Salivary glands	2	0	0	1
DENV-1	Scutellaris	BF	14	Salivary glands	3	0	0	1
DENV-1	Scutellaris	BF	14	Salivary glands	4	0	0	1
DENV-1	Scutellaris	BF	14	Salivary glands	5	27000	4.43	1
DENV-1	Scutellaris	BF	14	Salivary glands	6	0	0	1
DENV-1	Scutellaris	BF	14	Salivary glands	7	0	0	1
DENV-1	Scutellaris	BF	14	Salivary glands	8	0	0	1
DENV-1	Scutellaris	BF	14	Salivary glands	9	0	0	1
DENV-1	Scutellaris	BF	14	Salivary glands	10	0	0	1
DENV-1	Scutellaris	BF	14	Salivary glands	11	0	0	1
DENV-1	Scutellaris	BF	14	Salivary glands	12	12000	4.08	1
DENV-1	Scutellaris	BF	14	Salivary glands	13	1300	3.11	1
DENV-1	Scutellaris	BF	14	Salivary glands	14	13000	4.11	1
DENV-1	Scutellaris	BF	14	Salivary glands	15	0	0	1
DENV-1	Aegypti	BF	14	Salivary glands	1	12000	4.08	1
DENV-1	Aegypti	BF	14	Salivary glands	2	7000	3.85	1
DENV-1	Aegypti	BF	14	Salivary glands	3	22000	4.34	1
DENV-1	Aegypti	BF	14	Salivary glands	4	70	1.85	1
DENV-1	Aegypti	BF	14	Salivary glands	5	1400	3.15	1
DENV-1	Aegypti	BF	14	Salivary glands	6	6000	3.78	1
DENV-1	Aegypti	BF	14	Salivary glands	7	0	0	1
DENV-1	Aegypti	BF	14	Salivary glands	8	8000	3.9	1
DENV-1	Aegypti	BF	14	Salivary glands	9	1400	3.15	1
DENV-1	Aegypti	BF	14	Salivary glands	10	2500	3.4	1
DENV-1	Aegypti	BF	14	Salivary glands	11	0	0	1
DENV-1	Aegypti	BF	14	Salivary glands	12	260	2.42	1
DENV-1	Aegypti	BF	14	Salivary glands	13	18000	4.26	1
DENV-1	Aegypti	BF	14	Salivary glands	14	0	0	1
DENV-1	Aegypti	BF	14	Salivary glands	15	0	0	1
DENV-1	Aegypti	BF	14	Salivary glands	16	0	0	1
DENV-1	Aegypti	BF	14	Salivary glands	17	9000	3.95	1
DENV-1	Aegypti	BF	14	Salivary glands	18	15000	4.18	1
DENV-1	Albopictus	BF	14	Salivary glands	1	0	0	1
DENV-1	Albopictus	BF	14	Salivary glands	2	0	0	1
DENV-1	Albopictus	BF	14	Salivary glands	3	10000	4	1
DENV-1	Albopictus	BF	14	Salivary glands	4	0	0	1
DENV-1	Albopictus	BF	14	Salivary glands	5	0	0	1
DENV-1	Albopictus	BF	14	Salivary glands	6	0	0	1
DENV-1	Albopictus	BF	14	Salivary glands	7	12000	4.08	1
DENV-1	Albopictus	BF	14	Salivary glands	8	1200	3.08	1
DENV-1	Albopictus	BF	14	Salivary glands	9	0	0	1
DENV-1	Albopictus	BF	14	Salivary glands	10	270000	5.43	1
DENV-1	Albopictus	BF	14	Salivary glands	11	3000	3.48	1
DENV-1	Albopictus	BF	14	Salivary glands	12	0	0	1
DENV-1	Albopictus	BF	14	Salivary glands	13	1300	3.11	1
DENV-1	Albopictus	BF	14	Salivary glands	14	0	0	1
DENV-1	Albopictus	BF	14	Salivary glands	15	0	0	1
DENV-1	Albopictus	BF	14	Salivary glands	16	3100	3.49	1
DENV-2	Scutellaris	BF	14	Salivary glands	1	6000	3.78	1
DENV-2	Scutellaris	BF	14	Salivary glands	2	0	0	1
DENV-2	Scutellaris	BF	14	Salivary glands	3	0	0	1
DENV-2	Scutellaris	BF	14	Salivary glands	4	0	0	1
DENV-2	Scutellaris	BF	14	Salivary glands	5	0	0	1
DENV-2	Scutellaris	BF	14	Salivary glands	6	16000	4.2	1
DENV-2	Scutellaris	BF	14	Salivary glands	7	0	0	1
DENV-2	Scutellaris	BF	14	Salivary glands	8	0	0	1
DENV-2	Aegypti	BF	14	Salivary glands	1	28000	4.45	1
DENV-2	Aegypti	BF	14	Salivary glands	2	20	1.32	1
DENV-2	Aegypti	BF	14	Salivary glands	3	10000	4	1
DENV-2	Aegypti	BF	14	Salivary glands	4	0	0	1
DENV-2	Aegypti	BF	14	Salivary glands	5	0	0	1
DENV-2	Aegypti	BF	14	Salivary glands	6	0	0	1
DENV-2	Aegypti	BF	14	Salivary glands	7	0	0	1
DENV-2	Aegypti	BF	14	Salivary glands	8	0	0	1
DENV-2	Aegypti	BF	14	Salivary glands	9	1300	3.11	1
DENV-2	Aegypti	BF	14	Salivary glands	10	20	1.32	1
DENV-2	Aegypti	BF	14	Salivary glands	11	8000	3.9	1
DENV-2	Aegypti	BF	14	Salivary glands	12	10000	4	1
DENV-2	Aegypti	BF	14	Salivary glands	13	0	0	1
DENV-2	Aegypti	BF	14	Salivary glands	14	0	0	1
DENV-2	Aegypti	BF	14	Salivary glands	15	700	2.85	1
DENV-2	Aegypti	BF	14	Salivary glands	16	0	0	1
DENV-2	Aegypti	BF	14	Salivary glands	17	40000	4.6	1
DENV-2	Aegypti	BF	14	Salivary glands	18	10000	4	1
DENV-2	Albopictus	BF	14	Salivary glands	1	0	0	1
DENV-2	Albopictus	BF	14	Salivary glands	2	0	0	1
DENV-2	Albopictus	BF	14	Salivary glands	3	0	0	1
DENV-2	Albopictus	BF	14	Salivary glands	4	500	2.7	1
DENV-2	Albopictus	BF	14	Salivary glands	5	0	0	1
DENV-2	Albopictus	BF	14	Salivary glands	6	0	0	1
DENV-2	Albopictus	BF	14	Salivary glands	7	0	0	1
DENV-2	Albopictus	BF	14	Salivary glands	8	0	0	1
DENV-2	Albopictus	BF	14	Salivary glands	9	0	0	1
DENV-2	Albopictus	BF	14	Salivary glands	10	0	0	1
DENV-2	Albopictus	BF	14	Salivary glands	11	0	0	1
DENV-2	Albopictus	BF	14	Salivary glands	12	0	0	1
DENV-2	Albopictus	BF	14	Salivary glands	13	10	1.04	1
DENV-2	Albopictus	BF	14	Salivary glands	14	0	0	1
DENV-2	Albopictus	BF	14	Salivary glands	15	0	0	1
DENV-2	Albopictus	BF	14	Salivary glands	16	900	2.95	1
DENV-2	Albopictus	BF	14	Salivary glands	17	0	0	1
DENV-3	Scutellaris	BF	14	Salivary glands	1	0	0	1
DENV-3	Scutellaris	BF	14	Salivary glands	2	0	0	1
DENV-3	Scutellaris	BF	14	Salivary glands	3	0	0	1
DENV-3	Scutellaris	BF	14	Salivary glands	4	0	0	1
DENV-3	Scutellaris	BF	14	Salivary glands	5	0	0	1
DENV-3	Scutellaris	BF	14	Salivary glands	6	0	0	1
DENV-3	Scutellaris	BF	14	Salivary glands	7	0	0	1
DENV-3	Scutellaris	BF	14	Salivary glands	8	0	0	1
DENV-3	Scutellaris	BF	14	Salivary glands	9	0	0	1
DENV-3	Scutellaris	BF	14	Salivary glands	10	190	2.28	1
DENV-3	Scutellaris	BF	14	Salivary glands	11	0	0	1
DENV-3	Scutellaris	BF	14	Salivary glands	12	10	1.04	1
DENV-3	Aegypti	BF	14	Salivary glands	1	18000	4.26	1
DENV-3	Aegypti	BF	14	Salivary glands	2	28000	4.45	1
DENV-3	Aegypti	BF	14	Salivary glands	3	7000	3.85	1
DENV-3	Aegypti	BF	14	Salivary glands	4	21000	4.32	1
DENV-3	Aegypti	BF	14	Salivary glands	5	2200	3.34	1
DENV-3	Aegypti	BF	14	Salivary glands	6	13000	4.11	1
DENV-3	Aegypti	BF	14	Salivary glands	7	20	1.32	1
DENV-3	Aegypti	BF	14	Salivary glands	8	40	1.61	1
DENV-3	Aegypti	BF	14	Salivary glands	9	0	0	1
DENV-3	Aegypti	BF	14	Salivary glands	10	110	2.05	1
DENV-3	Aegypti	BF	14	Salivary glands	11	5000	3.7	1
DENV-3	Aegypti	BF	14	Salivary glands	12	17000	4.23	1
DENV-3	Aegypti	BF	14	Salivary glands	13	0	0	1
DENV-3	Aegypti	BF	14	Salivary glands	14	10000	4	1
DENV-3	Aegypti	BF	14	Salivary glands	15	15000	4.18	1
DENV-3	Aegypti	BF	14	Salivary glands	16	28000	4.45	1
DENV-3	Aegypti	BF	14	Salivary glands	17	4000	3.6	1
DENV-3	Aegypti	BF	14	Salivary glands	18	130	2.12	1
DENV-3	Albopictus	BF	14	Salivary glands	1	0	0	1
DENV-3	Albopictus	BF	14	Salivary glands	2	0	0	1
DENV-3	Albopictus	BF	14	Salivary glands	3	0	0	1
DENV-3	Albopictus	BF	14	Salivary glands	4	210	2.32	1
DENV-3	Albopictus	BF	14	Salivary glands	5	50	1.71	1
DENV-3	Albopictus	BF	14	Salivary glands	6	0	0	1
DENV-3	Albopictus	BF	14	Salivary glands	7	0	0	1
DENV-3	Albopictus	BF	14	Salivary glands	8	800	2.9	1
DENV-3	Albopictus	BF	14	Salivary glands	9	400	2.6	1
DENV-3	Albopictus	BF	14	Salivary glands	10	400	2.6	1
DENV-3	Albopictus	BF	14	Salivary glands	11	9000	3.95	1
DENV-3	Albopictus	BF	14	Salivary glands	12	40	1.61	1
DENV-3	Albopictus	BF	14	Salivary glands	13	900	2.95	1
DENV-3	Albopictus	BF	14	Salivary glands	14	450	2.65	1
DENV-4	Scutellaris	BF	14	Salivary glands	1	0	0	1
DENV-4	Scutellaris	BF	14	Salivary glands	2	0	0	1
DENV-4	Scutellaris	BF	14	Salivary glands	3	0	0	1
DENV-4	Scutellaris	BF	14	Salivary glands	4	0	0	1
DENV-4	Scutellaris	BF	14	Salivary glands	5	0	0	1
DENV-4	Scutellaris	BF	14	Salivary glands	6	0	0	1
DENV-4	Scutellaris	BF	14	Salivary glands	7	0	0	1
DENV-4	Scutellaris	BF	14	Salivary glands	8	0	0	1
DENV-4	Scutellaris	BF	14	Salivary glands	9	0	0	1
DENV-4	Scutellaris	BF	14	Salivary glands	10	0	0	1
DENV-4	Scutellaris	BF	14	Salivary glands	11	0	0	1
DENV-4	Scutellaris	BF	14	Salivary glands	12	0	0	1
DENV-4	Scutellaris	BF	14	Salivary glands	13	0	0	1
DENV-4	Scutellaris	BF	14	Salivary glands	14	0	0	1
DENV-4	Scutellaris	BF	14	Salivary glands	15	0	0	1
DENV-4	Scutellaris	BF	14	Salivary glands	16	0	0	1
DENV-4	Scutellaris	BF	14	Salivary glands	17	0	0	1
DENV-4	Scutellaris	BF	14	Salivary glands	18	0	0	1
DENV-4	Aegypti	BF	14	Salivary glands	1	0	0	1
DENV-4	Aegypti	BF	14	Salivary glands	2	0	0	1
DENV-4	Aegypti	BF	14	Salivary glands	3	0	0	1
DENV-4	Aegypti	BF	14	Salivary glands	4	9000	3.95	1
DENV-4	Aegypti	BF	14	Salivary glands	5	0	0	1
DENV-4	Aegypti	BF	14	Salivary glands	6	600	2.78	1
DENV-4	Aegypti	BF	14	Salivary glands	7	0	0	1
DENV-4	Aegypti	BF	14	Salivary glands	8	0	0	1
DENV-4	Aegypti	BF	14	Salivary glands	9	0	0	1
DENV-4	Aegypti	BF	14	Salivary glands	10	2800	3.45	1
DENV-4	Aegypti	BF	14	Salivary glands	11	0	0	1
DENV-4	Aegypti	BF	14	Salivary glands	12	210	2.32	1
DENV-4	Aegypti	BF	14	Salivary glands	13	0	0	1
DENV-4	Aegypti	BF	14	Salivary glands	14	0	0	1
DENV-4	Aegypti	BF	14	Salivary glands	15	600	2.78	1
DENV-4	Aegypti	BF	14	Salivary glands	16	0	0	1
DENV-4	Aegypti	BF	14	Salivary glands	17	240	2.38	1
DENV-4	Aegypti	BF	14	Salivary glands	18	0	0	1
DENV-4	Albopictus	BF	14	Salivary glands	1	230	2.36	1
DENV-4	Albopictus	BF	14	Salivary glands	2	0	0	1
DENV-4	Albopictus	BF	14	Salivary glands	3	0	0	1
DENV-4	Albopictus	BF	14	Salivary glands	4	0	0	1
DENV-4	Albopictus	BF	14	Salivary glands	5	1000	3	1
DENV-4	Albopictus	BF	14	Salivary glands	6	700	2.85	1
DENV-4	Albopictus	BF	14	Salivary glands	7	0	0	1
DENV-4	Albopictus	BF	14	Salivary glands	8	0	0	1
DENV-4	Albopictus	BF	14	Salivary glands	9	30	1.49	1
DENV-4	Albopictus	BF	14	Salivary glands	10	400	2.6	1
DENV-4	Albopictus	BF	14	Salivary glands	11	0	0	1
DENV-4	Albopictus	BF	14	Salivary glands	12	1600	3.2	1
DENV-4	Albopictus	BF	14	Salivary glands	13	2800	3.45	1
DENV-4	Albopictus	BF	14	Salivary glands	14	0	0	1
DENV-4	Albopictus	BF	14	Salivary glands	15	0	0	1
DENV-4	Albopictus	BF	14	Salivary glands	16	900	2.95	1
DENV-4	Albopictus	BF	14	Salivary glands	17	0	0	1
DENV-4	Albopictus	BF	14	Salivary glands	18	0	0	1
ZIKV SV0010	Scutellaris	BF	14	Salivary glands	1	0	0	2
ZIKV SV0010	Scutellaris	BF	14	Salivary glands	2	0	0	2
ZIKV SV0010	Scutellaris	BF	14	Salivary glands	3	30	1.49	2
ZIKV SV0010	Scutellaris	BF	14	Salivary glands	4	0	0	2
ZIKV SV0010	Scutellaris	BF	14	Salivary glands	5	210	2.32	2
ZIKV SV0010	Scutellaris	BF	14	Salivary glands	6	12000	4.08	2
ZIKV SV0010	Scutellaris	BF	14	Salivary glands	7	330000	5.52	2
ZIKV SV0010	Scutellaris	BF	14	Salivary glands	8	380000	5.58	2
ZIKV SV0010	Scutellaris	BF	14	Salivary glands	9	360000	5.56	2
ZIKV SV0010	Scutellaris	BF	14	Salivary glands	10	1800	3.26	2
ZIKV SV0010	Scutellaris	BF	14	Salivary glands	11	0	0	2
ZIKV SV0010	Scutellaris	BF	14	Salivary glands	12	220	2.34	2
ZIKV SV0010	Aegypti	BF	14	Salivary glands	1	80000	4.9	2
ZIKV SV0010	Aegypti	BF	14	Salivary glands	2	260000	5.41	2
ZIKV SV0010	Aegypti	BF	14	Salivary glands	3	70000	4.85	2
ZIKV SV0010	Aegypti	BF	14	Salivary glands	4	200000	5.3	2
ZIKV SV0010	Aegypti	BF	14	Salivary glands	5	240000	5.38	2
ZIKV SV0010	Aegypti	BF	14	Salivary glands	6	300000	5.48	2
ZIKV SV0010	Aegypti	BF	14	Salivary glands	7	15000	4.18	2
ZIKV SV0010	Aegypti	BF	14	Salivary glands	8	400000	5.6	2
ZIKV SV0010	Aegypti	BF	14	Salivary glands	9	460000	5.66	2
ZIKV SV0010	Aegypti	BF	14	Salivary glands	10	290000	5.46	2
ZIKV SV0010	Aegypti	BF	14	Salivary glands	11	31000	4.49	2
ZIKV SV0010	Aegypti	BF	14	Salivary glands	12	13000	4.11	2
ZIKV SV0010	Albopictus	BF	14	Salivary glands	1	80000	4.9	2
ZIKV SV0010	Albopictus	BF	14	Salivary glands	2	70000	4.85	2
ZIKV SV0010	Albopictus	BF	14	Salivary glands	3	0	0	2
ZIKV SV0010	Albopictus	BF	14	Salivary glands	4	0	0	2
ZIKV SV0010	Albopictus	BF	14	Salivary glands	5	40	1.61	2
ZIKV SV0010	Albopictus	BF	14	Salivary glands	6	0	0	2
ZIKV SV0010	Albopictus	BF	14	Salivary glands	7	8000	3.9	2
ZIKV SV0010	Albopictus	BF	14	Salivary glands	8	0	0	2
ZIKV SV0010	Albopictus	BF	14	Salivary glands	9	0	0	2
ZIKV SV0010	Albopictus	BF	14	Salivary glands	10	520000	5.72	2
ZIKV SV0010	Albopictus	BF	14	Salivary glands	11	0	0	2
ZIKV SV0010	Albopictus	BF	14	Salivary glands	12	150000	5.18	2
DENV-1	Scutellaris	BF	14	Salivary glands	1	300	2.48	2
DENV-1	Scutellaris	BF	14	Salivary glands	2	0	0	2
DENV-1	Scutellaris	BF	14	Salivary glands	3	0	0	2
DENV-1	Scutellaris	BF	14	Salivary glands	4	1800	3.26	2
DENV-1	Scutellaris	BF	14	Salivary glands	5	0	0	2
DENV-1	Scutellaris	BF	14	Salivary glands	6	0	0	2
DENV-1	Scutellaris	BF	14	Salivary glands	7	0	0	2
DENV-1	Scutellaris	BF	14	Salivary glands	8	0	0	2
DENV-1	Scutellaris	BF	14	Salivary glands	9	0	0	2
DENV-1	Scutellaris	BF	14	Salivary glands	10	0	0	2
DENV-1	Scutellaris	BF	14	Salivary glands	11	0	0	2
DENV-1	Scutellaris	BF	14	Salivary glands	12	1800	3.26	2
DENV-1	Aegypti	BF	14	Salivary glands	1	2600	3.42	2
DENV-1	Aegypti	BF	14	Salivary glands	2	13000	4.11	2
DENV-1	Aegypti	BF	14	Salivary glands	3	1100	3.04	2
DENV-1	Aegypti	BF	14	Salivary glands	4	500	2.7	2
DENV-1	Aegypti	BF	14	Salivary glands	5	500	2.7	2
DENV-1	Aegypti	BF	14	Salivary glands	6	0	0	2
DENV-1	Aegypti	BF	14	Salivary glands	7	10000	4	2
DENV-1	Aegypti	BF	14	Salivary glands	8	140	2.15	2
DENV-1	Aegypti	BF	14	Salivary glands	9	1000	3	2
DENV-1	Aegypti	BF	14	Salivary glands	10	8000	3.9	2
DENV-1	Aegypti	BF	14	Salivary glands	11	12000	4.08	2
DENV-1	Aegypti	BF	14	Salivary glands	12	140	2.15	2
DENV-1	Albopictus	BF	14	Salivary glands	1	11000	4.04	2
DENV-1	Albopictus	BF	14	Salivary glands	2	0	0	2
DENV-1	Albopictus	BF	14	Salivary glands	3	0	0	2
DENV-1	Albopictus	BF	14	Salivary glands	4	0	0	2
DENV-1	Albopictus	BF	14	Salivary glands	5	0	0	2
DENV-1	Albopictus	BF	14	Salivary glands	6	0	0	2
DENV-1	Albopictus	BF	14	Salivary glands	7	0	0	2
DENV-1	Albopictus	BF	14	Salivary glands	8	0	0	2
DENV-1	Albopictus	BF	14	Salivary glands	9	0	0	2
DENV-1	Albopictus	BF	14	Salivary glands	10	0	0	2
DENV-1	Albopictus	BF	14	Salivary glands	11	0	0	2
DENV-1	Albopictus	BF	14	Salivary glands	12	0	0	2
DENV-3	Scutellaris	BF	14	Salivary glands	1	0	0	2
DENV-3	Scutellaris	BF	14	Salivary glands	2	0	0	2
DENV-3	Scutellaris	BF	14	Salivary glands	3	0	0	2
DENV-3	Scutellaris	BF	14	Salivary glands	4	0	0	2
DENV-3	Scutellaris	BF	14	Salivary glands	5	0	0	2
DENV-3	Scutellaris	BF	14	Salivary glands	6	0	0	2
DENV-3	Scutellaris	BF	14	Salivary glands	7	0	0	2
DENV-3	Scutellaris	BF	14	Salivary glands	8	0	0	2
DENV-3	Scutellaris	BF	14	Salivary glands	9	0	0	2
DENV-3	Scutellaris	BF	14	Salivary glands	10	0	0	2
DENV-3	Scutellaris	BF	14	Salivary glands	11	0	0	2
DENV-3	Scutellaris	BF	14	Salivary glands	12	0	0	2
DENV-3	Aegypti	BF	14	Salivary glands	1	160	2.21	2
DENV-3	Aegypti	BF	14	Salivary glands	2	1100	3.04	2
DENV-3	Aegypti	BF	14	Salivary glands	3	15000	4.18	2
DENV-3	Aegypti	BF	14	Salivary glands	4	2300	3.36	2
DENV-3	Aegypti	BF	14	Salivary glands	5	0	0	2
DENV-3	Aegypti	BF	14	Salivary glands	6	500	2.7	2
DENV-3	Aegypti	BF	14	Salivary glands	7	0	0	2
DENV-3	Aegypti	BF	14	Salivary glands	8	50	1.71	2
DENV-3	Aegypti	BF	14	Salivary glands	9	700	2.85	2
DENV-3	Aegypti	BF	14	Salivary glands	10	9000	3.95	2
DENV-3	Aegypti	BF	14	Salivary glands	11	0	0	2
DENV-3	Aegypti	BF	14	Salivary glands	12	350	2.55	2
DENV-3	Albopictus	BF	14	Salivary glands	1	0	0	2
DENV-3	Albopictus	BF	14	Salivary glands	2	500	2.7	2
DENV-3	Albopictus	BF	14	Salivary glands	3	0	0	2
DENV-3	Albopictus	BF	14	Salivary glands	4	0	0	2
DENV-3	Albopictus	BF	14	Salivary glands	5	2000	3.3	2
DENV-3	Albopictus	BF	14	Salivary glands	6	0	0	2
DENV-3	Albopictus	BF	14	Salivary glands	7	0	0	2
DENV-3	Albopictus	BF	14	Salivary glands	8	0	0	2
DENV-3	Albopictus	BF	14	Salivary glands	9	0	0	2
DENV-3	Albopictus	BF	14	Salivary glands	10	0	0	2
DENV-3	Albopictus	BF	14	Salivary glands	11	0	0	2
DENV-3	Albopictus	BF	14	Salivary glands	12	210	2.32	2
DENV-4	Scutellaris	BF	14	Salivary glands	1	0	0	2
DENV-4	Scutellaris	BF	14	Salivary glands	2	0	0	2
DENV-4	Scutellaris	BF	14	Salivary glands	3	0	0	2
DENV-4	Scutellaris	BF	14	Salivary glands	4	0	0	2
DENV-4	Scutellaris	BF	14	Salivary glands	5	0	0	2
DENV-4	Scutellaris	BF	14	Salivary glands	6	0	0	2
DENV-4	Scutellaris	BF	14	Salivary glands	7	0	0	2
DENV-4	Scutellaris	BF	14	Salivary glands	8	0	0	2
DENV-4	Scutellaris	BF	14	Salivary glands	9	0	0	2
DENV-4	Scutellaris	BF	14	Salivary glands	10	0	0	2
DENV-4	Scutellaris	BF	14	Salivary glands	11	0	0	2
DENV-4	Scutellaris	BF	14	Salivary glands	12	0	0	2
DENV-4	Aegypti	BF	14	Salivary glands	1	0	0	2
DENV-4	Aegypti	BF	14	Salivary glands	2	0	0	2
DENV-4	Aegypti	BF	14	Salivary glands	3	0	0	2
DENV-4	Aegypti	BF	14	Salivary glands	4	0	0	2
DENV-4	Aegypti	BF	14	Salivary glands	5	0	0	2
DENV-4	Aegypti	BF	14	Salivary glands	6	0	0	2
DENV-4	Aegypti	BF	14	Salivary glands	7	600	2.78	2
DENV-4	Aegypti	BF	14	Salivary glands	8	0	0	2
DENV-4	Aegypti	BF	14	Salivary glands	9	400	2.6	2
DENV-4	Aegypti	BF	14	Salivary glands	10	0	0	2
DENV-4	Aegypti	BF	14	Salivary glands	11	0	0	2
DENV-4	Aegypti	BF	14	Salivary glands	12	0	0	2
DENV-4	Albopictus	BF	14	Salivary glands	1	0	0	2
DENV-4	Albopictus	BF	14	Salivary glands	2	80	1.91	2
DENV-4	Albopictus	BF	14	Salivary glands	3	0	0	2
DENV-4	Albopictus	BF	14	Salivary glands	4	0	0	2
DENV-4	Albopictus	BF	14	Salivary glands	5	0	0	2
DENV-4	Albopictus	BF	14	Salivary glands	6	0	0	2
DENV-4	Albopictus	BF	14	Salivary glands	7	0	0	2
DENV-4	Albopictus	BF	14	Salivary glands	8	0	0	2
DENV-4	Albopictus	BF	14	Salivary glands	9	0	0	2
DENV-4	Albopictus	BF	14	Salivary glands	10	0	0	2
DENV-4	Albopictus	BF	14	Salivary glands	11	0	0	2
DENV-4	Albopictus	BF	14	Salivary glands	12	0	0	2
ZIKV SV0010	Scutellaris	IT	4	Salivary glands	1	10	1.04	1
ZIKV SV0010	Scutellaris	IT	4	Salivary glands	2	80	1.91	1
ZIKV SV0010	Scutellaris	IT	4	Salivary glands	3	700	2.85	1
ZIKV SV0010	Scutellaris	IT	4	Salivary glands	4	1000	3	1
ZIKV SV0010	Scutellaris	IT	4	Salivary glands	5	2000	3.3	1
ZIKV SV0010	Scutellaris	IT	4	Salivary glands	6	800	2.9	1
ZIKV SV0010	Scutellaris	IT	4	Salivary glands	7	60	1.79	1
ZIKV SV0010	Scutellaris	IT	4	Salivary glands	8	2600	3.42	1
ZIKV SV0010	Scutellaris	IT	4	Salivary glands	9	1500	3.18	1
ZIKV SV0010	Scutellaris	IT	4	Salivary glands	10	1100	3.04	1
ZIKV SV0010	Scutellaris	IT	4	Salivary glands	11	800	2.9	1
ZIKV SV0010	Scutellaris	IT	4	Salivary glands	12	220	2.34	1
ZIKV SV0010	Scutellaris	IT	4	Salivary glands	13	11000	4.04	1
ZIKV SV0010	Scutellaris	IT	4	Salivary glands	14	100	2	1
ZIKV SV0010	Scutellaris	IT	4	Salivary glands	15	800	2.9	1
ZIKV SV0010	Scutellaris	IT	4	Salivary glands	16	1500	3.18	1
ZIKV SV0010	Scutellaris	IT	4	Salivary glands	17	30	1.49	1
ZIKV SV0010	Scutellaris	IT	4	Salivary glands	18	1000	3	1
ZIKV SV0010	Aegypti	IT	4	Salivary glands	1	13000	4.11	1
ZIKV SV0010	Aegypti	IT	4	Salivary glands	2	70000	4.85	1
ZIKV SV0010	Aegypti	IT	4	Salivary glands	3	80000	4.9	1
ZIKV SV0010	Aegypti	IT	4	Salivary glands	4	14000	4.15	1
ZIKV SV0010	Aegypti	IT	4	Salivary glands	5	16000	4.2	1
ZIKV SV0010	Aegypti	IT	4	Salivary glands	6	13000	4.11	1
ZIKV SV0010	Aegypti	IT	4	Salivary glands	7	8000	3.9	1
ZIKV SV0010	Aegypti	IT	4	Salivary glands	8	2100	3.32	1
ZIKV SV0010	Aegypti	IT	4	Salivary glands	9	7000	3.85	1
ZIKV SV0010	Aegypti	IT	4	Salivary glands	10	12000	4.08	1
ZIKV SV0010	Aegypti	IT	4	Salivary glands	11	14000	4.15	1
ZIKV SV0010	Aegypti	IT	4	Salivary glands	12	2100	3.32	1
ZIKV SV0010	Aegypti	IT	4	Salivary glands	13	100000	5	1
ZIKV SV0010	Aegypti	IT	4	Salivary glands	14	12000	4.08	1
ZIKV SV0010	Aegypti	IT	4	Salivary glands	15	21000	4.32	1
ZIKV SV0010	Aegypti	IT	4	Salivary glands	16	17000	4.23	1
ZIKV SV0010	Aegypti	IT	4	Salivary glands	17	40000	4.6	1
ZIKV SV0010	Aegypti	IT	4	Salivary glands	18	10000	4	1
ZIKV SV0010	Albopictus	IT	4	Salivary glands	1	1800	3.26	1
ZIKV SV0010	Albopictus	IT	4	Salivary glands	2	70	1.85	1
ZIKV SV0010	Albopictus	IT	4	Salivary glands	3	190	2.28	1
ZIKV SV0010	Albopictus	IT	4	Salivary glands	4	140	2.15	1
ZIKV SV0010	Albopictus	IT	4	Salivary glands	5	2200	3.34	1
ZIKV SV0010	Albopictus	IT	4	Salivary glands	6	2900	3.46	1
ZIKV SV0010	Albopictus	IT	4	Salivary glands	7	900	2.95	1
ZIKV SV0010	Albopictus	IT	4	Salivary glands	8	9000	3.95	1
ZIKV SV0010	Albopictus	IT	4	Salivary glands	9	2600	3.42	1
ZIKV SV0010	Albopictus	IT	4	Salivary glands	10	1400	3.15	1
ZIKV SV0010	Albopictus	IT	4	Salivary glands	11	3800	3.58	1
ZIKV SV0010	Albopictus	IT	4	Salivary glands	12	100	2	1
ZIKV SV0010	Albopictus	IT	4	Salivary glands	13	6000	3.78	1
ZIKV SV0010	Albopictus	IT	4	Salivary glands	14	12000	4.08	1
ZIKV SV0010	Albopictus	IT	4	Salivary glands	15	12000	4.08	1
ZIKV SV0010	Albopictus	IT	4	Salivary glands	16	12000	4.08	1
ZIKV SV0010	Albopictus	IT	4	Salivary glands	17	27000	4.43	1
ZIKV SV0010	Albopictus	IT	4	Salivary glands	18	600	2.78	1
DENV-1	Scutellaris	IT	4	Salivary glands	1	60	1.79	1
DENV-1	Scutellaris	IT	4	Salivary glands	2	260	2.42	1
DENV-1	Scutellaris	IT	4	Salivary glands	3	90	1.96	1
DENV-1	Scutellaris	IT	4	Salivary glands	4	1400	3.15	1
DENV-1	Scutellaris	IT	4	Salivary glands	5	300	2.48	1
DENV-1	Scutellaris	IT	4	Salivary glands	6	110	2.05	1
DENV-1	Scutellaris	IT	4	Salivary glands	7	160	2.21	1
DENV-1	Scutellaris	IT	4	Salivary glands	8	30	1.49	1
DENV-1	Scutellaris	IT	4	Salivary glands	9	190	2.28	1
DENV-1	Scutellaris	IT	4	Salivary glands	10	800	2.9	1
DENV-1	Scutellaris	IT	4	Salivary glands	11	2100	3.32	1
DENV-1	Scutellaris	IT	4	Salivary glands	12	180	2.26	1
DENV-1	Scutellaris	IT	4	Salivary glands	13	60	1.79	1
DENV-1	Scutellaris	IT	4	Salivary glands	14	140	2.15	1
DENV-1	Scutellaris	IT	4	Salivary glands	15	1500	3.18	1
DENV-1	Scutellaris	IT	4	Salivary glands	16	2200	3.34	1
DENV-1	Scutellaris	IT	4	Salivary glands	17	80	1.91	1
DENV-1	Scutellaris	IT	4	Salivary glands	18	400	2.6	1
DENV-1	Aegypti	IT	4	Salivary glands	1	210	2.32	1
DENV-1	Aegypti	IT	4	Salivary glands	2	40	1.61	1
DENV-1	Aegypti	IT	4	Salivary glands	3	110	2.05	1
DENV-1	Aegypti	IT	4	Salivary glands	4	20	1.32	1
DENV-1	Aegypti	IT	4	Salivary glands	5	1300	3.11	1
DENV-1	Aegypti	IT	4	Salivary glands	6	900	2.95	1
DENV-1	Aegypti	IT	4	Salivary glands	7	190	2.28	1
DENV-1	Aegypti	IT	4	Salivary glands	8	20	1.32	1
DENV-1	Aegypti	IT	4	Salivary glands	9	0	0	1
DENV-1	Aegypti	IT	4	Salivary glands	10	120	2.08	1
DENV-1	Aegypti	IT	4	Salivary glands	11	10	1.04	1
DENV-1	Aegypti	IT	4	Salivary glands	12	10	1.04	1
DENV-1	Aegypti	IT	4	Salivary glands	13	70	1.85	1
DENV-1	Aegypti	IT	4	Salivary glands	14	600	2.78	1
DENV-1	Aegypti	IT	4	Salivary glands	15	20	1.32	1
DENV-1	Aegypti	IT	4	Salivary glands	16	90	1.96	1
DENV-1	Aegypti	IT	4	Salivary glands	17	10	1.04	1
DENV-1	Aegypti	IT	4	Salivary glands	18	0	0	1
DENV-1	Albopictus	IT	4	Salivary glands	1	2000	3.3	1
DENV-1	Albopictus	IT	4	Salivary glands	2	2200	3.34	1
DENV-1	Albopictus	IT	4	Salivary glands	3	9000	3.95	1
DENV-1	Albopictus	IT	4	Salivary glands	4	1200	3.08	1
DENV-1	Albopictus	IT	4	Salivary glands	5	10000	4	1
DENV-1	Albopictus	IT	4	Salivary glands	6	1500	3.18	1
DENV-1	Albopictus	IT	4	Salivary glands	7	4500	3.65	1
DENV-1	Albopictus	IT	4	Salivary glands	8	8000	3.9	1
DENV-1	Albopictus	IT	4	Salivary glands	9	2200	3.34	1
DENV-1	Albopictus	IT	4	Salivary glands	10	600	2.78	1
DENV-1	Albopictus	IT	4	Salivary glands	11	11000	4.04	1
DENV-1	Albopictus	IT	4	Salivary glands	12	800	2.9	1
DENV-1	Albopictus	IT	4	Salivary glands	13	6000	3.78	1
DENV-1	Albopictus	IT	4	Salivary glands	14	10000	4	1
DENV-1	Albopictus	IT	4	Salivary glands	15	2100	3.32	1
DENV-1	Albopictus	IT	4	Salivary glands	16	3000	3.48	1
DENV-1	Albopictus	IT	4	Salivary glands	17	3200	3.51	1
DENV-1	Albopictus	IT	4	Salivary glands	18	1100	3.04	1
DENV-2	Scutellaris	IT	4	Salivary glands	1	7000	3.85	1
DENV-2	Scutellaris	IT	4	Salivary glands	2	180	2.26	1
DENV-2	Scutellaris	IT	4	Salivary glands	3	150	2.18	1
DENV-2	Scutellaris	IT	4	Salivary glands	4	110	2.05	1
DENV-2	Scutellaris	IT	4	Salivary glands	5	180	2.26	1
DENV-2	Scutellaris	IT	4	Salivary glands	6	190	2.28	1
DENV-2	Scutellaris	IT	4	Salivary glands	7	2900	3.46	1
DENV-2	Scutellaris	IT	4	Salivary glands	8	210	2.32	1
DENV-2	Scutellaris	IT	4	Salivary glands	9	70	1.85	1
DENV-2	Scutellaris	IT	4	Salivary glands	10	1500	3.18	1
DENV-2	Scutellaris	IT	4	Salivary glands	11	40	1.61	1
DENV-2	Scutellaris	IT	4	Salivary glands	12	100	2	1
DENV-2	Scutellaris	IT	4	Salivary glands	13	240	2.38	1
DENV-2	Scutellaris	IT	4	Salivary glands	14	160	2.21	1
DENV-2	Scutellaris	IT	4	Salivary glands	15	80	1.91	1
DENV-2	Scutellaris	IT	4	Salivary glands	16	40	1.61	1
DENV-2	Scutellaris	IT	4	Salivary glands	17	30	1.49	1
DENV-2	Scutellaris	IT	4	Salivary glands	18	180	2.26	1
DENV-2	Aegypti	IT	4	Salivary glands	1	20	1.32	1
DENV-2	Aegypti	IT	4	Salivary glands	2	10	1.04	1
DENV-2	Aegypti	IT	4	Salivary glands	3	150	2.18	1
DENV-2	Aegypti	IT	4	Salivary glands	4	140	2.15	1
DENV-2	Aegypti	IT	4	Salivary glands	5	110	2.05	1
DENV-2	Aegypti	IT	4	Salivary glands	6	30	1.49	1
DENV-2	Aegypti	IT	4	Salivary glands	7	70	1.85	1
DENV-2	Aegypti	IT	4	Salivary glands	8	150	2.18	1
DENV-2	Aegypti	IT	4	Salivary glands	9	70	1.85	1
DENV-2	Aegypti	IT	4	Salivary glands	10	350	2.55	1
DENV-2	Aegypti	IT	4	Salivary glands	11	240	2.38	1
DENV-2	Aegypti	IT	4	Salivary glands	12	0	0	1
DENV-2	Aegypti	IT	4	Salivary glands	13	210	2.32	1
DENV-2	Aegypti	IT	4	Salivary glands	14	160	2.21	1
DENV-2	Aegypti	IT	4	Salivary glands	15	60	1.79	1
DENV-2	Aegypti	IT	4	Salivary glands	16	10	1.04	1
DENV-2	Aegypti	IT	4	Salivary glands	17	0	0	1
DENV-2	Aegypti	IT	4	Salivary glands	18	10	1.04	1
DENV-2	Albopictus	IT	4	Salivary glands	1	1300	3.11	1
DENV-2	Albopictus	IT	4	Salivary glands	2	1000	3	1
DENV-2	Albopictus	IT	4	Salivary glands	3	400	2.6	1
DENV-2	Albopictus	IT	4	Salivary glands	4	700	2.85	1
DENV-2	Albopictus	IT	4	Salivary glands	5	3000	3.48	1
DENV-2	Albopictus	IT	4	Salivary glands	6	1500	3.18	1
DENV-2	Albopictus	IT	4	Salivary glands	7	10	1.04	1
DENV-2	Albopictus	IT	4	Salivary glands	8	3500	3.54	1
DENV-2	Albopictus	IT	4	Salivary glands	9	700	2.85	1
DENV-2	Albopictus	IT	4	Salivary glands	10	0	0	1
DENV-2	Albopictus	IT	4	Salivary glands	11	0	0	1
DENV-2	Albopictus	IT	4	Salivary glands	12	270	2.43	1
DENV-2	Albopictus	IT	4	Salivary glands	13	30	1.49	1
DENV-2	Albopictus	IT	4	Salivary glands	14	10	1.04	1
DENV-2	Albopictus	IT	4	Salivary glands	15	300	2.48	1
DENV-2	Albopictus	IT	4	Salivary glands	16	400	2.6	1
DENV-2	Albopictus	IT	4	Salivary glands	17	1300	3.11	1
DENV-2	Albopictus	IT	4	Salivary glands	18	20	1.32	1
DENV-3	Scutellaris	IT	4	Salivary glands	1	60	1.79	1
DENV-3	Scutellaris	IT	4	Salivary glands	2	10	1.04	1
DENV-3	Scutellaris	IT	4	Salivary glands	3	0	0	1
DENV-3	Scutellaris	IT	4	Salivary glands	4	500	2.7	1
DENV-3	Scutellaris	IT	4	Salivary glands	5	190	2.28	1
DENV-3	Scutellaris	IT	4	Salivary glands	6	0	0	1
DENV-3	Scutellaris	IT	4	Salivary glands	7	500	2.7	1
DENV-3	Scutellaris	IT	4	Salivary glands	8	0	0	1
DENV-3	Scutellaris	IT	4	Salivary glands	9	0	0	1
DENV-3	Scutellaris	IT	4	Salivary glands	10	10	1.04	1
DENV-3	Scutellaris	IT	4	Salivary glands	11	10	1.04	1
DENV-3	Scutellaris	IT	4	Salivary glands	12	0	0	1
DENV-3	Scutellaris	IT	4	Salivary glands	13	0	0	1
DENV-3	Scutellaris	IT	4	Salivary glands	14	340	2.53	1
DENV-3	Scutellaris	IT	4	Salivary glands	15	20	1.32	1
DENV-3	Aegypti	IT	4	Salivary glands	1	150	2.18	1
DENV-3	Aegypti	IT	4	Salivary glands	2	0	0	1
DENV-3	Aegypti	IT	4	Salivary glands	3	1200	3.08	1
DENV-3	Aegypti	IT	4	Salivary glands	4	130	2.12	1
DENV-3	Aegypti	IT	4	Salivary glands	5	110	2.05	1
DENV-3	Aegypti	IT	4	Salivary glands	6	280	2.45	1
DENV-3	Aegypti	IT	4	Salivary glands	7	0	0	1
DENV-3	Aegypti	IT	4	Salivary glands	8	300	2.48	1
DENV-3	Aegypti	IT	4	Salivary glands	9	0	0	1
DENV-3	Aegypti	IT	4	Salivary glands	10	300	2.48	1
DENV-3	Aegypti	IT	4	Salivary glands	11	0	0	1
DENV-3	Aegypti	IT	4	Salivary glands	12	60	1.79	1
DENV-3	Aegypti	IT	4	Salivary glands	13	20	1.32	1
DENV-3	Aegypti	IT	4	Salivary glands	14	400	2.6	1
DENV-3	Aegypti	IT	4	Salivary glands	15	500	2.7	1
DENV-3	Aegypti	IT	4	Salivary glands	16	30	1.49	1
DENV-3	Aegypti	IT	4	Salivary glands	17	30	1.49	1
DENV-3	Aegypti	IT	4	Salivary glands	18	800	2.9	1
DENV-3	Albopictus	IT	4	Salivary glands	1	20	1.32	1
DENV-3	Albopictus	IT	4	Salivary glands	2	300	2.48	1
DENV-3	Albopictus	IT	4	Salivary glands	3	300	2.48	1
DENV-3	Albopictus	IT	4	Salivary glands	4	80	1.91	1
DENV-3	Albopictus	IT	4	Salivary glands	5	400	2.6	1
DENV-3	Albopictus	IT	4	Salivary glands	6	80	1.91	1
DENV-3	Albopictus	IT	4	Salivary glands	7	30	1.49	1
DENV-3	Albopictus	IT	4	Salivary glands	8	400	2.6	1
DENV-3	Albopictus	IT	4	Salivary glands	9	200	2.3	1
DENV-3	Albopictus	IT	4	Salivary glands	10	0	0	1
DENV-3	Albopictus	IT	4	Salivary glands	11	80	1.91	1
[truncated: 1,475 more rows]
