# Supplementary material for: Comprehensive intra-host infection kinetics reveals high arbo-orthoflavivirus transmission potential by neglected vector species, Aedes scutellaris
Source: PLoS Negl Trop Dis. 2025 May 6;19(5):e0012530. doi: 10.1371/journal.pntd.0012530 (PMC12080922; doi:10.1371/journal.pntd.0012530)
Supplement: S2 Table — (XLSX) [file pntd.0012530.s003.xlsx]

## Sheet: Supplementary Table S2 Statisti
						Log10 Titers (PFU/mosquito)
Virus	Mosquito	InfectionMethod	Day	Tissue	n	Min	Max	Median	q1	q3	Interquartile range	Mean	SD	Standard Error	Confidence Interval
ZV	Aegypti	BloodFeeding	7	Midgut infection	30	4.1	5.6	5.1	4.7	5.3	0.6	5	0.4	0.1	0.2
ZV	Aegypti	BloodFeeding	14	Dissemination	30	3.7	6.1	5.6	5.4	5.8	0.4	5.5	0.5	0.1	0.2
ZV	Aegypti	BloodFeeding	14	Salivary gland infection	30	3.5	5.7	5.4	4.8	5.5	0.7	5.1	0.6	0.1	0.2
ZV	Aegypti	BloodFeeding	14	Saliva	36	0	2.6	0	0	1.7	1.7	0.8	1	0.2	0.3
ZV	Aegypti	IntrathoracicInjection	4	Dissemination	42	4.3	5.5	5.2	4.9	5.3	0.4	5.1	0.3	0	0.1
ZV	Aegypti	IntrathoracicInjection	4	Salivary gland infection	42	3.3	5.3	4.2	4	4.7	0.7	4.3	0.6	0.1	0.2
ZV	Aegypti	IntrathoracicInjection	11	Saliva	47	0	2.5	1.4	0.5	1.9	1.4	1.2	0.8	0.1	0.2
ZV	Albopictus	BloodFeeding	7	Midgut infection	30	0	5.5	4.3	3.4	4.8	1.4	3.8	1.5	0.3	0.5
ZV	Albopictus	BloodFeeding	14	Dissemination	30	0	5.8	5.2	4.5	5.5	1	4.8	1.1	0.2	0.4
ZV	Albopictus	BloodFeeding	14	Salivary gland infection	30	0	6	3.8	0	5.3	5.3	2.9	2.5	0.5	0.9
ZV	Albopictus	BloodFeeding	14	Saliva	42	0	1	0	0	0	0	0.1	0.2	0	0.1
ZV	Albopictus	IntrathoracicInjection	4	Dissemination	42	3.4	5.7	5.3	4.8	5.4	0.6	5	0.5	0.1	0.2
ZV	Albopictus	IntrathoracicInjection	4	Salivary gland infection	42	1.9	5	3.9	3.5	4.3	0.8	3.9	0.8	0.1	0.3
ZV	Albopictus	IntrathoracicInjection	11	Saliva	24	0	1.1	0	0	0.5	0.5	0.2	0.4	0.1	0.2
ZV	Scutellaris	BloodFeeding	7	Midgut infection	28	0	5.3	3.5	0	4.2	4.2	2.7	1.9	0.4	0.7
ZV	Scutellaris	BloodFeeding	14	Dissemination	24	0	6.1	4	3.5	4.6	1.2	3.9	1.5	0.3	0.6
ZV	Scutellaris	BloodFeeding	14	Salivary gland infection	24	0	5.6	1.3	0	4.2	4.2	2	2.3	0.5	1
ZV	Scutellaris	BloodFeeding	14	Saliva	28	0	2	0	0	0	0	0.2	0.5	0.1	0.2
ZV	Scutellaris	IntrathoracicInjection	4	Dissemination	38	3.5	5.9	4.4	4.2	5.1	0.9	4.6	0.6	0.1	0.2
ZV	Scutellaris	IntrathoracicInjection	4	Salivary gland infection	38	1	4	2.9	1.9	3.2	1.3	2.7	0.8	0.1	0.3
ZV	Scutellaris	IntrathoracicInjection	11	Saliva	27	0	2.3	1.1	0.5	1.7	1.2	1	0.7	0.1	0.3
DV1	Aegypti	BloodFeeding	7	Midgut infection	30	0	5.8	5.2	4.5	5.4	0.8	4.7	1.4	0.3	0.5
DV1	Aegypti	BloodFeeding	14	Dissemination	30	0	5.6	4.9	4.4	5.3	0.9	4.1	1.9	0.4	0.7
DV1	Aegypti	BloodFeeding	14	Salivary gland infection	30	0	4.3	3.2	2.2	3.9	1.8	2.7	1.5	0.3	0.6
DV1	Aegypti	BloodFeeding	14	Saliva	32	0	1.5	0	0	0	0	0.2	0.4	0.1	0.2
DV1	Aegypti	IntrathoracicInjection	4	Dissemination	42	3.4	5.3	4.4	4.3	4.6	0.3	4.4	0.4	0.1	0.1
DV1	Aegypti	IntrathoracicInjection	4	Salivary gland infection	42	0	3.4	2.5	1.8	2.9	1.1	2.3	0.8	0.1	0.3
DV1	Aegypti	IntrathoracicInjection	11	Saliva	39	0	2.2	1.2	0	1.6	1.6	1	0.8	0.1	0.3
DV1	Albopictus	BloodFeeding	7	Midgut infection	30	0	5.6	3.7	0	4.7	4.7	2.5	2.4	0.4	0.9
DV1	Albopictus	BloodFeeding	14	Dissemination	28	0	5.6	1.6	0	5.3	5.3	2.6	2.6	0.5	1
DV1	Albopictus	BloodFeeding	14	Salivary gland infection	28	0	5.4	0	0	3.1	3.1	1.1	1.8	0.3	0.7
DV1	Albopictus	BloodFeeding	14	Saliva	24	0	1.3	0	0	0	0	0.1	0.3	0.1	0.1
DV1	Albopictus	IntrathoracicInjection	4	Dissemination	42	3.3	5.6	5.3	5.2	5.5	0.3	5.2	0.5	0.1	0.1
DV1	Albopictus	IntrathoracicInjection	4	Salivary gland infection	42	2.8	4.2	3.7	3.3	4	0.7	3.6	0.4	0.1	0.1
DV1	Albopictus	IntrathoracicInjection	11	Saliva	39	0	2.1	0	0	0.6	0.6	0.3	0.5	0.1	0.2
DV1	Scutellaris	BloodFeeding	7	Midgut infection	26	0	5.6	5.1	0	5.3	5.3	3.3	2.5	0.5	1
DV1	Scutellaris	BloodFeeding	14	Dissemination	27	0	5.7	0	0	5.4	5.4	2.2	2.7	0.5	1.1
DV1	Scutellaris	BloodFeeding	14	Salivary gland infection	27	0	4.4	0	0	1.2	1.2	0.9	1.6	0.3	0.6
DV1	Scutellaris	BloodFeeding	14	Saliva	30	0	1	0	0	0	0	0.1	0.2	0	0.1
DV1	Scutellaris	IntrathoracicInjection	4	Dissemination	36	4.2	5.5	4.9	4.5	5.2	0.8	4.9	0.4	0.1	0.1
DV1	Scutellaris	IntrathoracicInjection	4	Salivary gland infection	36	1.3	3.3	2.2	1.9	2.9	1	2.3	0.6	0.1	0.2
DV1	Scutellaris	IntrathoracicInjection	11	Saliva	37	0	2.1	0.5	0	1.2	1.2	0.7	0.7	0.1	0.2
DV2	Aegypti	BloodFeeding	7	Midgut infection	24	0	5.3	4.3	3.4	4.9	1.5	3.7	1.8	0.4	0.8
DV2	Aegypti	BloodFeeding	14	Dissemination	18	0	4.6	3.6	0	4	4	2.6	1.9	0.5	1
DV2	Aegypti	BloodFeeding	14	Salivary gland infection	18	0	4.6	1.3	0	4	4	1.9	1.9	0.5	1
DV2	Aegypti	BloodFeeding	14	Saliva	18	0	0.9	0	0	0	0	0.1	0.2	0.1	0.1
DV2	Aegypti	IntrathoracicInjection	4	Dissemination	42	3.2	5.2	4.2	4	4.8	0.8	4.3	0.5	0.1	0.2
DV2	Aegypti	IntrathoracicInjection	4	Salivary gland infection	42	0	3.2	2.3	1.7	2.8	1.1	2.1	0.8	0.1	0.2
DV2	Aegypti	IntrathoracicInjection	11	Saliva	60	0	1.8	0	0	0	0	0.2	0.5	0.1	0.1
DV2	Albopictus	BloodFeeding	7	Midgut infection	24	0	4.7	0	0	0.6	0.6	1	1.7	0.4	0.7
DV2	Albopictus	BloodFeeding	14	Dissemination	17	0	5.2	0	0	2.8	2.8	1.4	2	0.5	1.1
DV2	Albopictus	BloodFeeding	14	Salivary gland infection	17	0	3	0	0	0	0	0.4	1	0.2	0.5
DV2	Albopictus	BloodFeeding	14	Saliva	17	0	0	0	0	0	0	0	0	0	0
DV2	Albopictus	IntrathoracicInjection	4	Dissemination	42	1	5.5	4.8	3.9	5.2	1.3	4.4	1.3	0.2	0.4
DV2	Albopictus	IntrathoracicInjection	4	Salivary gland infection	42	0	4.4	3.1	2.4	3.4	1	2.6	1.3	0.2	0.4
DV2	Albopictus	IntrathoracicInjection	11	Saliva	49	0	2.3	0	0	0	0	0.2	0.4	0.1	0.1
DV2	Scutellaris	BloodFeeding	7	Midgut infection	24	0	4.2	0	0	0	0	0.4	1.2	0.2	0.5
DV2	Scutellaris	BloodFeeding	14	Dissemination	8	0	5.2	0	0	1.3	1.3	1.3	2.4	0.9	2
DV2	Scutellaris	BloodFeeding	14	Salivary gland infection	8	0	4.2	0	0	0.9	0.9	1	1.9	0.7	1.5
DV2	Scutellaris	BloodFeeding	14	Saliva	8	0	0.5	0	0	0	0	0.1	0.2	0.1	0.1
DV2	Scutellaris	IntrathoracicInjection	4	Dissemination	42	3.5	5.6	4.7	4.3	5	0.8	4.6	0.5	0.1	0.2
DV2	Scutellaris	IntrathoracicInjection	4	Salivary gland infection	42	0	4	2.3	1.9	2.9	0.9	2.3	0.9	0.1	0.3
DV2	Scutellaris	IntrathoracicInjection	11	Saliva	27	0	2	0.5	0	1.1	1.1	0.6	0.6	0.1	0.3
DV3	Aegypti	BloodFeeding	7	Midgut infection	24	3.1	5.4	4.9	4.2	5	0.8	4.6	0.6	0.1	0.3
DV3	Aegypti	BloodFeeding	14	Dissemination	30	2.2	5	4.2	4	4.3	0.4	4.1	0.5	0.1	0.2
DV3	Aegypti	BloodFeeding	14	Salivary gland infection	30	0	4.5	3.2	1.8	4.1	2.3	2.7	1.5	0.3	0.6
DV3	Aegypti	BloodFeeding	14	Saliva	42	0	2.2	0	0	0	0	0.2	0.5	0.1	0.2
DV3	Aegypti	IntrathoracicInjection	4	Dissemination	42	3	5	3.9	3.5	4.3	0.7	3.9	0.5	0.1	0.1
DV3	Aegypti	IntrathoracicInjection	4	Salivary gland infection	42	0	3.1	2.1	1.3	2.5	1.2	1.8	1	0.2	0.3
DV3	Aegypti	IntrathoracicInjection	11	Saliva	47	0	2.3	0	0	1	1	0.5	0.7	0.1	0.2
DV3	Albopictus	BloodFeeding	7	Midgut infection	24	1.5	5.5	4.4	3.8	5	1.1	4.2	1	0.2	0.4
DV3	Albopictus	BloodFeeding	14	Dissemination	26	0	5.6	4.4	4	4.6	0.6	4.2	1.1	0.2	0.4
DV3	Albopictus	BloodFeeding	14	Salivary gland infection	26	0	4	0	0	2.6	2.6	1.2	1.4	0.3	0.6
DV3	Albopictus	BloodFeeding	14	Saliva	30	0	0	0	0	0	0	0	0	0	0
DV3	Albopictus	IntrathoracicInjection	4	Dissemination	42	3.9	5.3	4.5	4.2	4.7	0.5	4.5	0.4	0.1	0.1
DV3	Albopictus	IntrathoracicInjection	4	Salivary gland infection	42	0	3.6	2.8	2.3	3.2	0.9	2.7	0.7	0.1	0.2
DV3	Albopictus	IntrathoracicInjection	11	Saliva	40	0	0	0	0	0	0	0	0	0	0
DV3	Scutellaris	BloodFeeding	7	Midgut infection	24	0	4.3	2.7	1	3.4	2.4	2.2	1.5	0.3	0.6
DV3	Scutellaris	BloodFeeding	14	Dissemination	24	0	4.9	1.6	0	3.4	3.4	1.7	1.7	0.4	0.7
DV3	Scutellaris	BloodFeeding	14	Salivary gland infection	24	0	2.3	0	0	0	0	0.1	0.5	0.1	0.2
DV3	Scutellaris	BloodFeeding	14	Saliva	36	0	0	0	0	0	0	0	0	0	0
DV3	Scutellaris	IntrathoracicInjection	4	Dissemination	35	2.6	5.2	3.8	3.3	4.2	0.9	3.7	0.6	0.1	0.2
DV3	Scutellaris	IntrathoracicInjection	4	Salivary gland infection	35	0	2.7	1.3	0	2.1	2.1	1.2	1	0.2	0.3
DV3	Scutellaris	IntrathoracicInjection	11	Saliva	32	0	1.8	0	0	0.7	0.7	0.4	0.5	0.1	0.2
DV4	Aegypti	BloodFeeding	7	Midgut infection	36	0	5.3	3.9	0	4.3	4.3	2.9	2	0.3	0.7
DV4	Aegypti	BloodFeeding	14	Dissemination	30	0	4.8	3.3	2.6	3.8	1.2	2.7	1.6	0.3	0.6
DV4	Aegypti	BloodFeeding	14	Salivary gland infection	30	0	4	0	0	1.7	1.7	0.8	1.3	0.2	0.5
DV4	Aegypti	BloodFeeding	14	Saliva	56	0	2.3	0	0	0	0	0.1	0.4	0	0.1
DV4	Aegypti	IntrathoracicInjection	4	Dissemination	42	0	5	4	3.5	4.1	0.7	3.7	1.1	0.2	0.3
DV4	Aegypti	IntrathoracicInjection	4	Salivary gland infection	42	0	3.3	1.9	1.5	2.6	1	1.8	0.9	0.1	0.3
DV4	Aegypti	IntrathoracicInjection	11	Saliva	38	0	1.9	0	0	0	0	0.2	0.5	0.1	0.2
DV4	Albopictus	BloodFeeding	7	Midgut infection	36	0	5.5	3.7	0	5.1	5.1	2.5	2.5	0.4	0.8
DV4	Albopictus	BloodFeeding	14	Dissemination	30	0	5.6	4	1.9	4.5	2.6	3.2	1.9	0.3	0.7
DV4	Albopictus	BloodFeeding	14	Salivary gland infection	30	0	3.5	0	0	1.8	1.8	0.8	1.3	0.2	0.5
DV4	Albopictus	BloodFeeding	14	Saliva	61	0	0	0	0	0	0	0	0	0	0
DV4	Albopictus	IntrathoracicInjection	4	Dissemination	42	1	5.2	4.5	4.2	4.8	0.6	4.3	0.8	0.1	0.2
DV4	Albopictus	IntrathoracicInjection	4	Salivary gland infection	42	0	3.3	2.6	2.2	3	0.8	2.3	1	0.1	0.3
DV4	Albopictus	IntrathoracicInjection	11	Saliva	42	0	1.9	0	0	0	0	0.3	0.5	0.1	0.2
DV4	Scutellaris	BloodFeeding	7	Midgut infection	36	0	5	0	0	4	4	1.8	2	0.3	0.7
DV4	Scutellaris	BloodFeeding	14	Dissemination	30	0	5.1	1.1	0	3.9	3.9	1.8	1.9	0.4	0.7
DV4	Scutellaris	BloodFeeding	14	Salivary gland infection	30	0	0	0	0	0	0	0	0	0	0
DV4	Scutellaris	BloodFeeding	14	Saliva	38	0	0	0	0	0	0	0	0	0	0
DV4	Scutellaris	IntrathoracicInjection	4	Dissemination	32	3	5	4.1	3.4	4.4	1	3.9	0.7	0.1	0.2
DV4	Scutellaris	IntrathoracicInjection	4	Salivary gland infection	32	0	3.3	1.5	1	2.1	1	1.4	1	0.2	0.4
DV4	Scutellaris	IntrathoracicInjection	11	Saliva	32	0	1.2	0	0	0	0	0.1	0.3	0	0.1
