# Supplementary material for: Comprehensive intra-host infection kinetics reveals high arbo-orthoflavivirus transmission potential by neglected vector species, Aedes scutellaris
Source: PLoS Negl Trop Dis. 2025 May 6;19(5):e0012530. doi: 10.1371/journal.pntd.0012530 (PMC12080922; doi:10.1371/journal.pntd.0012530)
Supplement: S3 Table — (XLSX) [file pntd.0012530.s004.xlsx]

## Sheet: Blood feeding
Study design and sample size
Mosquitoes species	Virus	Total number of mosquitoes	Infection method	Days	Tissue collection	Replicate
Aedes aegypti	ZV	30	Blood feeding	7	Midgut infection	2
Aedes aegypti	ZV	30	Blood feeding	14	Dissemination (carcass)	2
Aedes aegypti	ZV	30	Blood feeding	14	Salivary gland infection	2
Aedes aegypti	ZV	36	Blood feeding	14	Saliva	2
Aedes aegypti	DV1	30	Blood feeding	7	Midgut infection	2
Aedes aegypti	DV1	30	Blood feeding	14	Dissemination (carcass)	2
Aedes aegypti	DV1	30	Blood feeding	14	Salivary gland infection	2
Aedes aegypti	DV1	32	Blood feeding	14	Saliva	2
Aedes aegypti	DV2	24	Blood feeding	7	Midgut infection	2
Aedes aegypti	DV2	18	Blood feeding	14	Dissemination (carcass)	1
Aedes aegypti	DV2	18	Blood feeding	14	Salivary gland infection	1
Aedes aegypti	DV2	18	Blood feeding	14	Saliva	1
Aedes aegypti	DV3	24	Blood feeding	7	Midgut infection	2
Aedes aegypti	DV3	30	Blood feeding	14	Dissemination (carcass)	2
Aedes aegypti	DV3	30	Blood feeding	14	Salivary gland infection	2
Aedes aegypti	DV3	42	Blood feeding	14	Saliva	2
Aedes aegypti	DV4	36	Blood feeding	7	Midgut infection	3
Aedes aegypti	DV4	30	Blood feeding	14	Dissemination (carcass)	2
Aedes aegypti	DV4	30	Blood feeding	14	Salivary gland infection	2
Aedes aegypti	DV4	56	Blood feeding	14	Saliva	3
Aedes albopictus	ZV	30	Blood feeding	7	Midgut infection	2
Aedes albopictus	ZV	30	Blood feeding	14	Dissemination (carcass)	2
Aedes albopictus	ZV	30	Blood feeding	14	Salivary gland infection	2
Aedes albopictus	ZV	42	Blood feeding	14	Saliva	2
Aedes albopictus	DV1	30	Blood feeding	7	Midgut infection	2
Aedes albopictus	DV1	28	Blood feeding	14	Dissemination (carcass)	2
Aedes albopictus	DV1	28	Blood feeding	14	Salivary gland infection	2
Aedes albopictus	DV1	24	Blood feeding	14	Saliva	2
Aedes albopictus	DV2	24	Blood feeding	7	Midgut infection	2
Aedes albopictus	DV2	17	Blood feeding	14	Dissemination (carcass)	1
Aedes albopictus	DV2	17	Blood feeding	14	Salivary gland infection	1
Aedes albopictus	DV2	17	Blood feeding	14	Saliva	1
Aedes albopictus	DV3	24	Blood feeding	7	Midgut infection	2
Aedes albopictus	DV3	26	Blood feeding	14	Dissemination (carcass)	2
Aedes albopictus	DV3	26	Blood feeding	14	Salivary gland infection	2
Aedes albopictus	DV3	30	Blood feeding	14	Saliva	2
Aedes albopictus	DV4	36	Blood feeding	7	Midgut infection	3
Aedes albopictus	DV4	30	Blood feeding	14	Dissemination (carcass)	2
Aedes albopictus	DV4	30	Blood feeding	14	Salivary gland infection	2
Aedes albopictus	DV4	61	Blood feeding	14	Saliva	3
Aedes scutellaris	ZV	28	Blood feeding	7	Midgut infection	2
Aedes scutellaris	ZV	24	Blood feeding	14	Dissemination (carcass)	2
Aedes scutellaris	ZV	24	Blood feeding	14	Salivary gland infection	2
Aedes scutellaris	ZV	28	Blood feeding	14	Saliva	2
Aedes scutellaris	DV1	26	Blood feeding	7	Midgut infection	2
Aedes scutellaris	DV1	27	Blood feeding	14	Dissemination (carcass)	2
Aedes scutellaris	DV1	27	Blood feeding	14	Salivary gland infection	2
Aedes scutellaris	DV1	30	Blood feeding	14	Saliva	2
Aedes scutellaris	DV2	24	Blood feeding	7	Midgut infection	2
Aedes scutellaris	DV2	8	Blood feeding	14	Dissemination (carcass)	1
Aedes scutellaris	DV2	8	Blood feeding	14	Salivary gland infection	1
Aedes scutellaris	DV2	8	Blood feeding	14	Saliva	1
Aedes scutellaris	DV3	24	Blood feeding	7	Midgut infection	2
Aedes scutellaris	DV3	24	Blood feeding	14	Dissemination (carcass)	2
Aedes scutellaris	DV3	24	Blood feeding	14	Salivary gland infection	2
Aedes scutellaris	DV3	36	Blood feeding	14	Saliva	2
Aedes scutellaris	DV4	36	Blood feeding	7	Midgut infection	3
Aedes scutellaris	DV4	30	Blood feeding	14	Dissemination (carcass)	2
Aedes scutellaris	DV4	30	Blood feeding	14	Salivary gland infection	2
Aedes scutellaris	DV4	38	Blood feeding	14	Saliva	2
		1688

## Sheet: Intrathoracic injection
Study design and sample size
Mosquitoes species	Virus	Total number of mosquitoes	Infection method	Days	Tissue collection	Replicate
Aedes aegypti	ZV	42	Intrathoracic injection	4	Dissemination (carcass)	2
Aedes aegypti	ZV	42	Intrathoracic injection	4	Salivary gland infection	2
Aedes aegypti	ZV	47	Intrathoracic injection	11	Saliva	2
Aedes aegypti	DV1	42	Intrathoracic injection	4	Dissemination (carcass)	2
Aedes aegypti	DV1	42	Intrathoracic injection	4	Salivary gland infection	2
Aedes aegypti	DV1	39	Intrathoracic injection	11	Saliva	2
Aedes aegypti	DV2	42	Intrathoracic injection	4	Dissemination (carcass)	2
Aedes aegypti	DV2	42	Intrathoracic injection	4	Salivary gland infection	2
Aedes aegypti	DV2	60	Intrathoracic injection	11	Saliva	3
Aedes aegypti	DV3	42	Intrathoracic injection	4	Dissemination (carcass)	2
Aedes aegypti	DV3	42	Intrathoracic injection	4	Salivary gland infection	2
Aedes aegypti	DV3	47	Intrathoracic injection	11	Saliva	2
Aedes aegypti	DV4	42	Intrathoracic injection	4	Dissemination (carcass)	2
Aedes aegypti	DV4	42	Intrathoracic injection	4	Salivary gland infection	2
Aedes aegypti	DV4	38	Intrathoracic injection	11	Saliva	2
Aedes albopictus	ZV	42	Intrathoracic injection	4	Dissemination (carcass)	2
Aedes albopictus	ZV	42	Intrathoracic injection	4	Salivary gland infection	2
Aedes albopictus	ZV	24	Intrathoracic injection	11	Saliva	2
Aedes albopictus	DV1	42	Intrathoracic injection	4	Dissemination (carcass)	2
Aedes albopictus	DV1	42	Intrathoracic injection	4	Salivary gland infection	2
Aedes albopictus	DV1	39	Intrathoracic injection	11	Saliva	2
Aedes albopictus	DV2	42	Intrathoracic injection	4	Dissemination (carcass)	2
Aedes albopictus	DV2	42	Intrathoracic injection	4	Salivary gland infection	2
Aedes albopictus	DV2	49	Intrathoracic injection	11	Saliva	3
Aedes albopictus	DV3	42	Intrathoracic injection	4	Dissemination (carcass)	2
Aedes albopictus	DV3	42	Intrathoracic injection	4	Salivary gland infection	2
Aedes albopictus	DV3	40	Intrathoracic injection	11	Saliva	2
Aedes albopictus	DV4	42	Intrathoracic injection	4	Dissemination (carcass)	2
Aedes albopictus	DV4	42	Intrathoracic injection	4	Salivary gland infection	2
Aedes albopictus	DV4	42	Intrathoracic injection	11	Saliva	2
Aedes scutellaris	ZV	38	Intrathoracic injection	4	Dissemination (carcass)	2
Aedes scutellaris	ZV	38	Intrathoracic injection	4	Salivary gland infection	2
Aedes scutellaris	ZV	27	Intrathoracic injection	11	Saliva	2
Aedes scutellaris	DV1	36	Intrathoracic injection	4	Dissemination (carcass)	2
Aedes scutellaris	DV1	36	Intrathoracic injection	4	Salivary gland infection	2
Aedes scutellaris	DV1	37	Intrathoracic injection	11	Saliva	2
Aedes scutellaris	DV2	42	Intrathoracic injection	4	Dissemination (carcass)	2
Aedes scutellaris	DV2	42	Intrathoracic injection	4	Salivary gland infection	2
Aedes scutellaris	DV2	27	Intrathoracic injection	11	Saliva	3
Aedes scutellaris	DV3	35	Intrathoracic injection	4	Dissemination (carcass)	2
Aedes scutellaris	DV3	35	Intrathoracic injection	4	Salivary gland infection	2
Aedes scutellaris	DV3	32	Intrathoracic injection	11	Saliva	2
Aedes scutellaris	DV4	32	Intrathoracic injection	4	Dissemination (carcass)	2
Aedes scutellaris	DV4	32	Intrathoracic injection	4	Salivary gland infection	2
Aedes scutellaris	DV4	32	Intrathoracic injection	11	Saliva	2
