# Supplementary material for: Comprehensive intra-host infection kinetics reveals high arbo-orthoflavivirus transmission potential by neglected vector species, Aedes scutellaris
Source: PLoS Negl Trop Dis. 2025 May 6;19(5):e0012530. doi: 10.1371/journal.pntd.0012530 (PMC12080922; doi:10.1371/journal.pntd.0012530)
Supplement: S4 Table — (XLSX) [file pntd.0012530.s005.xlsx]

## Sheet: Supplementary Table S4
Virus	Mosquito	InfectionMethod	Day	Tissue	Replicate	mosquito	infected	prevalence	median	mean	SD
ZV	Aegypti	IntrathoracicInjection	4	Carcass	1	18	18	100	5.19	5.08889	0.317581
ZV	Aegypti	IntrathoracicInjection	4	Carcass	2	24	24	100	5.11	5.0825	0.281892
ZV	Aegypti	IntrathoracicInjection	4	SalivaryGlands	1	18	18	100	4.13	4.17611	0.458182
ZV	Aegypti	IntrathoracicInjection	4	SalivaryGlands	2	24	24	100	4.46	4.39833	0.611112
ZV	Albopictus	IntrathoracicInjection	4	Carcass	1	18	18	100	4.78	4.61278	0.532528
ZV	Albopictus	IntrathoracicInjection	4	Carcass	2	24	24	100	5.33	5.34583	0.221672
ZV	Albopictus	IntrathoracicInjection	4	SalivaryGlands	1	18	18	100	3.38	3.25667	0.782665
ZV	Albopictus	IntrathoracicInjection	4	SalivaryGlands	2	24	24	100	4.23	4.295	0.468346
ZV	Scutellaris	IntrathoracicInjection	4	Carcass	1	18	18	100	4.605	4.73333	0.567689
ZV	Scutellaris	IntrathoracicInjection	4	Carcass	2	20	20	100	4.395	4.497	0.537696
ZV	Scutellaris	IntrathoracicInjection	4	SalivaryGlands	1	18	18	100	2.9	2.68222	0.761528
ZV	Scutellaris	IntrathoracicInjection	4	SalivaryGlands	2	20	20	100	2.54	2.689	0.916486
DV1	Aegypti	IntrathoracicInjection	4	Carcass	1	18	18	100	4.36	4.37389	0.478234
DV1	Aegypti	IntrathoracicInjection	4	Carcass	2	24	24	100	4.455	4.495	0.251897
DV1	Aegypti	IntrathoracicInjection	4	SalivaryGlands	1	18	16	88.8889	1.73	1.67056	0.88475
DV1	Aegypti	IntrathoracicInjection	4	SalivaryGlands	2	24	24	100	2.78	2.7075	0.439765
DV1	Albopictus	IntrathoracicInjection	4	Carcass	1	18	18	100	5.28	5.03778	0.666647
DV1	Albopictus	IntrathoracicInjection	4	Carcass	2	24	24	100	5.32	5.33333	0.166829
DV1	Albopictus	IntrathoracicInjection	4	SalivaryGlands	1	18	18	100	3.41	3.47722	0.401362
DV1	Albopictus	IntrathoracicInjection	4	SalivaryGlands	2	24	24	100	3.84	3.71667	0.366377
DV1	Scutellaris	IntrathoracicInjection	4	Carcass	1	18	18	100	4.925	4.87444	0.425582
DV1	Scutellaris	IntrathoracicInjection	4	Carcass	2	18	18	100	4.9	4.87667	0.383544
DV1	Scutellaris	IntrathoracicInjection	4	SalivaryGlands	1	18	18	100	2.27	2.40444	0.566644
DV1	Scutellaris	IntrathoracicInjection	4	SalivaryGlands	2	18	18	100	2.12	2.26889	0.643802
DV2	Aegypti	IntrathoracicInjection	4	Carcass	1	18	18	100	4	4.06278	0.548139
DV2	Aegypti	IntrathoracicInjection	4	Carcass	2	24	24	100	4.255	4.47333	0.46512
DV2	Aegypti	IntrathoracicInjection	4	SalivaryGlands	1	18	16	88.8889	1.85	1.63556	0.761919
DV2	Aegypti	IntrathoracicInjection	4	SalivaryGlands	2	24	24	100	2.78	2.53167	0.555492
DV2	Albopictus	IntrathoracicInjection	4	Carcass	1	18	18	100	4.015	3.76833	1.11199
DV2	Albopictus	IntrathoracicInjection	4	Carcass	2	24	24	100	5.2	4.8025	1.22113
DV2	Albopictus	IntrathoracicInjection	4	SalivaryGlands	1	18	16	88.8889	2.6	2.22889	1.12777
DV2	Albopictus	IntrathoracicInjection	4	SalivaryGlands	2	24	20	83.3333	3.265	2.8675	1.40574
DV2	Scutellaris	IntrathoracicInjection	4	Carcass	1	18	18	100	4.925	4.81222	0.520696
DV2	Scutellaris	IntrathoracicInjection	4	Carcass	2	24	24	100	4.42	4.50167	0.487475
DV2	Scutellaris	IntrathoracicInjection	4	SalivaryGlands	1	18	18	100	2.235	2.28667	0.626343
DV2	Scutellaris	IntrathoracicInjection	4	SalivaryGlands	2	24	22	91.6667	2.625	2.37333	1.04738
DV3	Aegypti	IntrathoracicInjection	4	Carcass	1	18	18	100	4.06	4.10722	0.414187
DV3	Aegypti	IntrathoracicInjection	4	Carcass	2	24	24	100	3.775	3.765	0.434441
DV3	Aegypti	IntrathoracicInjection	4	SalivaryGlands	1	18	14	77.7778	2.085	1.72944	1.06407
DV3	Aegypti	IntrathoracicInjection	4	SalivaryGlands	2	24	20	83.3333	2.19	1.81917	0.992813
DV3	Albopictus	IntrathoracicInjection	4	Carcass	1	18	18	100	4.415	4.40889	0.417963
DV3	Albopictus	IntrathoracicInjection	4	Carcass	2	24	24	100	4.52	4.5725	0.319323
DV3	Albopictus	IntrathoracicInjection	4	SalivaryGlands	1	18	17	94.4444	2.29	2.135	0.741138
DV3	Albopictus	IntrathoracicInjection	4	SalivaryGlands	2	24	24	100	3.18	3.05667	0.37287
DV3	Scutellaris	IntrathoracicInjection	4	Carcass	1	15	15	100	3.85	3.92933	0.577673
DV3	Scutellaris	IntrathoracicInjection	4	Carcass	2	20	20	100	3.425	3.58	0.651557
DV3	Scutellaris	IntrathoracicInjection	4	SalivaryGlands	1	15	9	60	1.04	1.096	1.08075
DV3	Scutellaris	IntrathoracicInjection	4	SalivaryGlands	2	20	14	70	1.66	1.304	0.946086
DV4	Aegypti	IntrathoracicInjection	4	Carcass	1	18	16	88.8889	3.31	3.06222	1.34783
DV4	Aegypti	IntrathoracicInjection	4	Carcass	2	24	24	100	4.08	4.14333	0.425008
DV4	Aegypti	IntrathoracicInjection	4	SalivaryGlands	1	18	12	66.6667	1.64	1.34167	1.07075
DV4	Aegypti	IntrathoracicInjection	4	SalivaryGlands	2	24	24	100	1.955	2.15583	0.506676
DV4	Albopictus	IntrathoracicInjection	4	Carcass	1	18	18	100	4.19	3.85722	0.987342
DV4	Albopictus	IntrathoracicInjection	4	Carcass	2	24	24	100	4.65	4.59333	0.328272
DV4	Albopictus	IntrathoracicInjection	4	SalivaryGlands	1	18	15	83.3333	2.32	2.06278	1.02929
DV4	Albopictus	IntrathoracicInjection	4	SalivaryGlands	2	24	22	91.6667	2.825	2.55	0.870412
DV4	Scutellaris	IntrathoracicInjection	4	Carcass	1	12	12	100	4.29	4.36167	0.482886
DV4	Scutellaris	IntrathoracicInjection	4	Carcass	2	20	20	100	3.65	3.676	0.608124
DV4	Scutellaris	IntrathoracicInjection	4	SalivaryGlands	1	12	9	75	1.515	1.48917	1.07596
DV4	Scutellaris	IntrathoracicInjection	4	SalivaryGlands	2	20	16	80	1.375	1.418	0.947149
ZV	Aegypti	Bloodfeeding	7	Midgut	1	18	18	100	5.03	4.96444	0.412371
ZV	Aegypti	Bloodfeeding	7	Midgut	2	12	12	100	5.165	4.97167	0.50668
ZV	Albopictus	Bloodfeeding	7	Midgut	1	18	18	100	4.225	4.13111	0.78183
ZV	Albopictus	Bloodfeeding	7	Midgut	2	12	9	75	4.25	3.31167	2.07018
ZV	Scutellaris	Bloodfeeding	7	Midgut	1	16	15	93.75	4.115	3.785	1.19061
ZV	Scutellaris	Bloodfeeding	7	Midgut	2	12	5	41.6667	0	1.3325	1.83118
DV1	Aegypti	Bloodfeeding	7	Midgut	1	18	16	88.8889	4.755	4.33167	1.68809
DV1	Aegypti	Bloodfeeding	7	Midgut	2	12	12	100	5.28	5.23833	0.414506
DV1	Albopictus	Bloodfeeding	7	Midgut	1	18	10	55.5556	3.715	2.51056	2.34808
DV1	Albopictus	Bloodfeeding	7	Midgut	2	12	6	50	2.295	2.55333	2.67477
DV1	Scutellaris	Bloodfeeding	7	Midgut	1	14	9	64.2857	4.865	3.195	2.53713
DV1	Scutellaris	Bloodfeeding	7	Midgut	2	12	8	66.6667	5.215	3.46	2.59852
DV2	Aegypti	Bloodfeeding	7	Midgut	1	6	3	50	2.285	2.43667	2.67557
DV2	Aegypti	Bloodfeeding	7	Midgut	2	18	17	94.4444	4.3	4.08556	1.23426
DV2	Albopictus	Bloodfeeding	7	Midgut	1	6	2	33.3333	0	1.17333	1.93307
DV2	Albopictus	Bloodfeeding	7	Midgut	2	18	4	22.2222	0	0.879444	1.71455
DV2	Scutellaris	Bloodfeeding	7	Midgut	1	6	0	0	0	0	0
DV2	Scutellaris	Bloodfeeding	7	Midgut	2	18	3	16.6667	0	0.532778	1.327
DV3	Aegypti	Bloodfeeding	7	Midgut	1	12	12	100	4.85	4.65583	0.394219
DV3	Aegypti	Bloodfeeding	7	Midgut	2	12	12	100	4.9	4.54333	0.769679
DV3	Albopictus	Bloodfeeding	7	Midgut	1	12	12	100	4.27	4.24917	0.624754
DV3	Albopictus	Bloodfeeding	7	Midgut	2	12	12	100	4.645	4.10583	1.26561
DV3	Scutellaris	Bloodfeeding	7	Midgut	1	12	12	100	3.29	2.80167	0.939331
DV3	Scutellaris	Bloodfeeding	7	Midgut	2	12	6	50	1.19	1.62083	1.73038
DV4	Aegypti	Bloodfeeding	7	Midgut	1	12	12	100	4.3	4.3175	0.492676
DV4	Aegypti	Bloodfeeding	7	Midgut	2	12	6	50	2.02	2.22167	2.34461
DV4	Aegypti	Bloodfeeding	7	Midgut	3	12	7	58.3333	2.21	2.0975	2.05566
DV4	Albopictus	Bloodfeeding	7	Midgut	1	12	4	33.3333	0	1.57167	2.3252
DV4	Albopictus	Bloodfeeding	7	Midgut	2	12	8	66.6667	4.22	3.2	2.44974
DV4	Albopictus	Bloodfeeding	7	Midgut	3	12	7	58.3333	4.04	2.86667	2.57124
DV4	Scutellaris	Bloodfeeding	7	Midgut	1	12	5	41.6667	0	1.7325	2.14599
DV4	Scutellaris	Bloodfeeding	7	Midgut	2	12	3	25	0	1.03667	1.87626
DV4	Scutellaris	Bloodfeeding	7	Midgut	3	12	9	75	3.155	2.77	1.83537
ZV	Aegypti	IntrathoracicInjection	11	Saliva	1	23	15	65.2174	0.85	0.98087	0.876034
ZV	Aegypti	IntrathoracicInjection	11	Saliva	2	24	22	91.6667	1.58	1.4075	0.662054
ZV	Albopictus	IntrathoracicInjection	11	Saliva	1	14	3	21.4286	0	0.160714	0.321163
ZV	Albopictus	IntrathoracicInjection	11	Saliva	2	10	4	40	0	0.324	0.447864
ZV	Scutellaris	IntrathoracicInjection	11	Saliva	1	3	2	66.6667	0.48	0.926667	1.21332
ZV	Scutellaris	IntrathoracicInjection	11	Saliva	2	24	21	87.5	1.11	1.02875	0.651762
DV1	Aegypti	IntrathoracicInjection	11	Saliva	1	19	12	63.1579	0.7	0.912632	0.826215
DV1	Aegypti	IntrathoracicInjection	11	Saliva	2	20	13	65	1.25	1.0025	0.801609
DV1	Albopictus	IntrathoracicInjection	11	Saliva	1	16	6	37.5	0	0.37125	0.571254
DV1	Albopictus	IntrathoracicInjection	11	Saliva	2	23	9	39.1304	0	0.302174	0.492692
DV1	Scutellaris	IntrathoracicInjection	11	Saliva	1	14	9	64.2857	0.59	0.698571	0.665893
DV1	Scutellaris	IntrathoracicInjection	11	Saliva	2	23	14	60.8696	0.48	0.735217	0.744622
DV2	Aegypti	IntrathoracicInjection	11	Saliva	1	21	3	14.2857	0	0.0861905	0.226638
DV2	Aegypti	IntrathoracicInjection	11	Saliva	2	15	8	53.3333	0.85	0.704667	0.718618
DV2	Aegypti	IntrathoracicInjection	11	Saliva	3	24	2	8.33333	0	0.04	0.135518
DV2	Albopictus	IntrathoracicInjection	11	Saliva	1	10	2	20	0	0.118	0.254113
DV2	Albopictus	IntrathoracicInjection	11	Saliva	2	15	4	26.6667	0	0.142667	0.250128
DV2	Albopictus	IntrathoracicInjection	11	Saliva	3	24	4	16.6667	0	0.21625	0.559362
DV2	Scutellaris	IntrathoracicInjection	11	Saliva	1	8	6	75	0.59	0.64625	0.503273
DV2	Scutellaris	IntrathoracicInjection	11	Saliva	2	15	9	60	0.7	0.705333	0.709002
DV2	Scutellaris	IntrathoracicInjection	11	Saliva	3	4	0	0	0	0	0
DV3	Aegypti	IntrathoracicInjection	11	Saliva	1	23	15	65.2174	0.7	0.705652	0.647834
DV3	Aegypti	IntrathoracicInjection	11	Saliva	2	24	6	25	0	0.370833	0.708893
DV3	Albopictus	IntrathoracicInjection	11	Saliva	1	16	0	0	0	0	0
DV3	Albopictus	IntrathoracicInjection	11	Saliva	2	24	0	0	0	0	0
DV3	Scutellaris	IntrathoracicInjection	11	Saliva	1	8	2	25	0	0.235	0.453652
DV3	Scutellaris	IntrathoracicInjection	11	Saliva	2	24	12	50	0.24	0.44375	0.515573
DV4	Aegypti	IntrathoracicInjection	11	Saliva	1	14	0	0	0	0	0
DV4	Aegypti	IntrathoracicInjection	11	Saliva	2	24	7	29.1667	0	0.37875	0.649664
DV4	Albopictus	IntrathoracicInjection	11	Saliva	1	18	0	0	0	0	0
DV4	Albopictus	IntrathoracicInjection	11	Saliva	2	24	9	37.5	0	0.458333	0.658322
DV4	Scutellaris	IntrathoracicInjection	11	Saliva	1	8	0	0	0	0	0
DV4	Scutellaris	IntrathoracicInjection	11	Saliva	2	24	2	8.33333	0	0.08875	0.302588
ZV	Aegypti	Bloodfeeding	14	Carcass	1	18	18	100	5.585	5.39556	0.555043
ZV	Aegypti	Bloodfeeding	14	Carcass	2	12	12	100	5.705	5.74583	0.257239
ZV	Aegypti	Bloodfeeding	14	SalivaryGlands	1	18	18	100	5.42	5.11	0.622585
ZV	Aegypti	Bloodfeeding	14	SalivaryGlands	2	12	12	100	5.34	5.06833	0.551128
ZV	Aegypti	Bloodfeeding	14	Saliva	1	18	10	55.5556	0.59	0.918333	1.0052
ZV	Aegypti	Bloodfeeding	14	Saliva	2	18	6	33.3333	0	0.631667	0.987166
ZV	Albopictus	Bloodfeeding	14	Carcass	1	18	18	100	4.95	4.88667	0.659465
ZV	Albopictus	Bloodfeeding	14	Carcass	2	12	11	91.6667	5.32	4.765	1.58064
ZV	Albopictus	Bloodfeeding	14	SalivaryGlands	1	18	12	66.6667	4.54	3.36556	2.52906
ZV	Albopictus	Bloodfeeding	14	SalivaryGlands	2	12	6	50	0.805	2.18	2.4837
ZV	Albopictus	Bloodfeeding	14	Saliva	1	18	0	0	0	0	0
ZV	Albopictus	Bloodfeeding	14	Saliva	2	24	4	16.6667	0	0.0995833	0.242782
ZV	Scutellaris	Bloodfeeding	14	Carcass	1	12	11	91.6667	3.515	3.375	1.29844
ZV	Scutellaris	Bloodfeeding	14	Carcass	2	12	11	91.6667	4.395	4.41083	1.59129
ZV	Scutellaris	Bloodfeeding	14	SalivaryGlands	1	12	5	41.6667	0	1.52083	2.22268
ZV	Scutellaris	Bloodfeeding	14	SalivaryGlands	2	12	8	66.6667	2.33	2.5125	2.27877
ZV	Scutellaris	Bloodfeeding	14	Saliva	1	12	1	8.33333	0	0.166667	0.57735
ZV	Scutellaris	Bloodfeeding	14	Saliva	2	16	3	18.75	0	0.22875	0.506476
DV1	Aegypti	Bloodfeeding	14	Carcass	1	18	13	72.2222	4.515	3.48611	2.26886
DV1	Aegypti	Bloodfeeding	14	Carcass	2	12	12	100	5.175	5.08917	0.332031
DV1	Aegypti	Bloodfeeding	14	SalivaryGlands	1	18	13	72.2222	3.275	2.57278	1.75841
DV1	Aegypti	Bloodfeeding	14	SalivaryGlands	2	12	11	91.6667	3.02	2.9375	1.16637
DV1	Aegypti	Bloodfeeding	14	Saliva	1	18	4	22.2222	0	0.235556	0.476399
DV1	Aegypti	Bloodfeeding	14	Saliva	2	14	1	7.14286	0	0.11	0.411582
DV1	Albopictus	Bloodfeeding	14	Carcass	1	16	7	43.75	0	2.3	2.70078
DV1	Albopictus	Bloodfeeding	14	Carcass	2	12	7	58.3333	4.055	2.91333	2.63993
DV1	Albopictus	Bloodfeeding	14	SalivaryGlands	1	16	7	43.75	0	1.66688	2.01866
DV1	Albopictus	Bloodfeeding	14	SalivaryGlands	2	12	1	8.33333	0	0.336667	1.16625
DV1	Albopictus	Bloodfeeding	14	Saliva	1	16	1	6.25	0	0.08	0.32
DV1	Albopictus	Bloodfeeding	14	Saliva	2	8	1	12.5	0	0.10625	0.30052
DV1	Scutellaris	Bloodfeeding	14	Carcass	1	15	5	33.3333	0	1.774	2.60678
DV1	Scutellaris	Bloodfeeding	14	Carcass	2	12	6	50	2.18	2.665	2.80448
DV1	Scutellaris	Bloodfeeding	14	SalivaryGlands	1	15	4	26.6667	0	1.04867	1.81934
DV1	Scutellaris	Bloodfeeding	14	SalivaryGlands	2	12	3	25	0	0.75	1.37032
DV1	Scutellaris	Bloodfeeding	14	Saliva	1	15	2	13.3333	0	0.064	0.168896
DV1	Scutellaris	Bloodfeeding	14	Saliva	2	15	2	13.3333	0	0.101333	0.287598
DV2	Aegypti	Bloodfeeding	14	Carcass	1	18	12	66.6667	3.625	2.60611	1.93313
DV2	Aegypti	Bloodfeeding	14	SalivaryGlands	1	18	10	55.5556	1.32	1.86389	1.92382
DV2	Aegypti	Bloodfeeding	14	Saliva	1	18	2	11.1111	0	0.0738889	0.224215
DV2	Albopictus	Bloodfeeding	14	Carcass	1	17	6	35.2941	0	1.37941	2.04524
DV2	Albopictus	Bloodfeeding	14	SalivaryGlands	1	17	3	17.6471	0	0.393529	0.950046
DV2	Albopictus	Bloodfeeding	14	Saliva	1	17	0	0	0	0	0
DV2	Scutellaris	Bloodfeeding	14	Carcass	1	8	2	25	0	1.30125	2.40948
DV2	Scutellaris	Bloodfeeding	14	SalivaryGlands	1	8	2	25	0	0.9975	1.85042
DV2	Scutellaris	Bloodfeeding	14	Saliva	1	8	1	12.5	0	0.06	0.169706
DV3	Aegypti	Bloodfeeding	14	Carcass	1	18	18	100	4.08	4.03889	0.306419
DV3	Aegypti	Bloodfeeding	14	Carcass	2	12	12	100	4.32	4.16	0.769663
DV3	Aegypti	Bloodfeeding	14	SalivaryGlands	1	18	16	88.8889	3.775	3.08833	1.50785
DV3	Aegypti	Bloodfeeding	14	SalivaryGlands	2	12	9	75	2.625	2.2125	1.49507
DV3	Aegypti	Bloodfeeding	14	Saliva	1	18	4	22.2222	0	0.305556	0.65911
DV3	Aegypti	Bloodfeeding	14	Saliva	2	24	1	4.16667	0	0.0733333	0.359258
DV3	Albopictus	Bloodfeeding	14	Carcass	1	14	14	100	4.33	4.09929	0.611222
DV3	Albopictus	Bloodfeeding	14	Carcass	2	12	11	91.6667	4.485	4.2225	1.45004
DV3	Albopictus	Bloodfeeding	14	SalivaryGlands	1	14	9	64.2857	2.015	1.66357	1.39812
DV3	Albopictus	Bloodfeeding	14	SalivaryGlands	2	12	3	25	0	0.693333	1.27186
DV3	Albopictus	Bloodfeeding	14	Saliva	1	14	0	0	0	0	0
DV3	Albopictus	Bloodfeeding	14	Saliva	2	16	0	0	0	0	0
DV3	Scutellaris	Bloodfeeding	14	Carcass	1	12	10	83.3333	3.37	2.745	1.67485
DV3	Scutellaris	Bloodfeeding	14	Carcass	2	12	4	33.3333	0	0.7375	1.17495
DV3	Scutellaris	Bloodfeeding	14	SalivaryGlands	1	12	2	16.6667	0	0.276667	0.698145
DV3	Scutellaris	Bloodfeeding	14	SalivaryGlands	2	12	0	0	0	0	0
DV3	Scutellaris	Bloodfeeding	14	Saliva	1	12	0	0	0	0	0
DV3	Scutellaris	Bloodfeeding	14	Saliva	2	24	0	0	0	0	0
DV4	Aegypti	Bloodfeeding	14	Carcass	1	18	12	66.6667	2.995	2.10333	1.54604
DV4	Aegypti	Bloodfeeding	14	Carcass	2	12	11	91.6667	4.135	3.6575	1.27505
DV4	Aegypti	Bloodfeeding	14	SalivaryGlands	1	18	6	33.3333	0	0.981111	1.46894
DV4	Aegypti	Bloodfeeding	14	SalivaryGlands	2	12	2	16.6667	0	0.448333	1.04778
DV4	Aegypti	Bloodfeeding	14	Saliva	1	18	2	11.1111	0	0.215556	0.636306
DV4	Aegypti	Bloodfeeding	14	Saliva	2	20	0	0	0	0	0
DV4	Aegypti	Bloodfeeding	14	Saliva	3	18	0	0	0	0	0
DV4	Albopictus	Bloodfeeding	14	Carcass	1	18	13	72.2222	3.485	2.80444	1.82363
DV4	Albopictus	Bloodfeeding	14	Carcass	2	12	11	91.6667	5.025	3.88333	1.91136
DV4	Albopictus	Bloodfeeding	14	SalivaryGlands	1	18	8	44.4444	0	1.21667	1.45263
DV4	Albopictus	Bloodfeeding	14	SalivaryGlands	2	12	1	8.33333	0	0.159167	0.55137
DV4	Albopictus	Bloodfeeding	14	Saliva	1	18	0	0	0	0	0
DV4	Albopictus	Bloodfeeding	14	Saliva	2	23	0	0	0	0	0
DV4	Albopictus	Bloodfeeding	14	Saliva	3	20	0	0	0	0	0
DV4	Scutellaris	Bloodfeeding	14	Carcass	1	18	6	33.3333	0	0.982778	1.50844
DV4	Scutellaris	Bloodfeeding	14	Carcass	2	12	9	75	3.875	3.00417	1.93933
DV4	Scutellaris	Bloodfeeding	14	SalivaryGlands	1	18	0	0	0	0	0
DV4	Scutellaris	Bloodfeeding	14	SalivaryGlands	2	12	0	0	0	0	0
DV4	Scutellaris	Bloodfeeding	14	Saliva	2	15	0	0	0	0	0
DV4	Scutellaris	Bloodfeeding	14	Saliva	3	23	0	0	0	0	0
